# Supplementary material for: In vivo CRISPR knockout screen identifies Polr1a as a key driver and a potential therapeutic target for melanoma metastasis
Source: Oncogene. 2026 Jun 17;45(29):2978–87. doi: 10.1038/s41388-026-03851-4 (PMC13364679; doi:10.1038/s41388-026-03851-4)
Supplement: Supplementary file 8 — Supplemental table 1 [file 41388_2026_3851_MOESM8_ESM.xlsx]

## Sheet: Table S5
Gene	coef	exp(coef)	se(coef)	z	P-value	FDR
MARS2	0.270651	1.31082	0.0587992	4.60298	4.16489e-06	0.0105664
NEFH	0.249074	1.28284	0.0547475	4.5495	5.37729e-06	0.0105664
CRYGA	0.246879	1.28002	0.0555569	4.44372	8.84171e-06	0.0115826
ABCC2	0.353243	1.42368	0.0845419	4.17832	2.93665e-05	0.0270287
HPCAL4	0.123417	1.13136	0.0297944	4.14228	3.43876e-05	0.0270287
LHX6	0.302755	1.35358	0.0780906	3.87697	0.000105766	0.069277
ADCYAP1R1	0.316517	1.37234	0.0826396	3.83009	0.000128097	0.0719171
NARS2	0.0785727	1.08174	0.020895	3.76035	0.000169674	0.0833521
FASTKD2	0.20429	1.22665	0.0549603	3.71705	0.000201562	0.0880153
MRPL15	0.0924432	1.09685	0.025628	3.60711	0.000309622	0.118909
B3GLCT	0.177672	1.19443	0.0495141	3.58831	0.000332824	0.118909
HIST1H1E	0.221904	1.24845	0.0634634	3.49657	0.000471283	0.154345
VPS13C	-0.229548	0.794893	0.0673569	-3.40793	0.00065457	0.197882
PCDH8	0.241941	1.27372	0.0720917	3.35602	0.000790741	0.221972
ARHGAP10	0.247459	1.28077	0.0741782	3.336	0.000849926	0.222681
SPA17	0.258367	1.29481	0.0807303	3.20038	0.00137247	0.303046
ATRX	-0.205292	0.81441	0.0641587	-3.19975	0.00137547	0.303046
RNF114	-0.141638	0.867935	0.0445376	-3.18019	0.00147176	0.304422
FAM43B	0.222227	1.24885	0.0703158	3.16041	0.00157549	0.308992
PRDM4	0.155483	1.16822	0.0496831	3.1295	0.00175103	0.308992
CATSPER2	-0.22783	0.79626	0.0734749	-3.10079	0.00193007	0.308992
KMT2D	0.185654	1.20401	0.0600449	3.09193	0.00198862	0.308992
PROSER1	0.12242	1.13023	0.0396111	3.09055	0.00199785	0.308992
AGPAT4	0.251827	1.28637	0.0818268	3.07756	0.00208702	0.308992
MYO16	0.173325	1.18925	0.0566233	3.06102	0.00220584	0.309605
NCL	0.17306	1.18894	0.0567823	3.04778	0.0023054	0.309725
GML	0.19137	1.21091	0.0630177	3.03676	0.00239135	0.309725
DENND4A	-0.200596	0.818243	0.0661969	-3.0303	0.00244312	0.309725
SLC25A15	0.126344	1.13467	0.0421199	2.99963	0.00270311	0.331976
TNFAIP3	0.257797	1.29408	0.0867658	2.97118	0.00296659	0.340217
OLFML2B	0.23354	1.26306	0.0787738	2.96469	0.00302992	0.340217
SH2D7	0.0759468	1.07891	0.0257086	2.95414	0.00313538	0.340794
STAG2	-0.181686	0.833863	0.0619085	-2.93474	0.00333825	0.340794
TMBIM6	0.150465	1.16237	0.0514401	2.92506	0.00344395	0.340794
BBX	-0.178997	0.836109	0.0615386	-2.90869	0.00362946	0.340794
CDYL	0.0677179	1.07006	0.02335	2.90013	0.00373013	0.340794
E2F3	0.0945743	1.09919	0.0326525	2.89639	0.0037748	0.340794
CHRNA4	0.053984	1.05547	0.0186438	2.89555	0.00378493	0.340794
RAB40B	-0.192365	0.825006	0.0664925	-2.89303	0.0038155	0.340794
THBS4	0.672405	1.95894	0.233892	2.87485	0.00404217	0.347411
UBA7	-0.183378	0.832454	0.0638288	-2.87297	0.00406639	0.347411
NOLC1	0.174864	1.19108	0.0611069	2.8616	0.00421504	0.348222
PSMD9	0.131872	1.14096	0.046275	2.84974	0.00437552	0.348222
TBX15	0.167673	1.18255	0.0588853	2.84745	0.00440715	0.348222
XIAP	-0.187455	0.829066	0.0658714	-2.84578	0.0044303	0.348222
TEX38	-0.195611	0.822332	0.0689885	-2.83542	0.00457659	0.352667
DNER	0.188458	1.20739	0.0668201	2.82038	0.00479665	0.358172
CISD1	0.207988	1.2312	0.0738035	2.81814	0.00483031	0.358172
DCAF7	0.132432	1.1416	0.047155	2.80844	0.00497821	0.362303
TCEAL6	-0.168564	0.844877	0.0603739	-2.792	0.00523837	0.374305
CHRM4	0.0980737	1.10304	0.0352351	2.78341	0.00537909	0.377497
AJAP1	0.100527	1.10575	0.0362566	2.77265	0.00556017	0.379357
NKD1	0.140618	1.15098	0.0508199	2.76698	0.00565779	0.379357
MICAL2	0.154949	1.1676	0.0560427	2.76483	0.00569519	0.379357
SAMD14	0.111594	1.11806	0.0406191	2.74733	0.00600832	0.390727
RREB1	0.120497	1.12806	0.0439088	2.74426	0.00606472	0.390727
PHF23	0.163227	1.1773	0.0598814	2.72584	0.00641377	0.401201
FER1L5	0.171544	1.18714	0.0630995	2.71863	0.00655532	0.401201
CLDN9	-0.160973	0.851315	0.059355	-2.71204	0.00668713	0.401201
MED10	-0.145618	0.864488	0.0538492	-2.70418	0.00684733	0.401201
IL6ST	-0.162597	0.849933	0.060239	-2.69921	0.0069505	0.401201
PRRG3	0.164539	1.17885	0.061014	2.69675	0.00700205	0.401201
TCEAL3	-0.159706	0.852394	0.059554	-2.68171	0.00732471	0.401201
ZNF423	0.15014	1.162	0.0560217	2.68004	0.00736132	0.401201
PLAU	0.233951	1.26358	0.0873514	2.67827	0.00740035	0.401201
RP1	0.0724589	1.07515	0.0270978	2.67397	0.00749584	0.401201
HASPIN	0.102754	1.10822	0.0385248	2.66722	0.00764825	0.401201
RAB3B	0.302193	1.35282	0.113748	2.65668	0.00789142	0.401201
FEV	0.0277242	1.02811	0.0104561	2.65148	0.0080139	0.401201
PRSS12	0.137949	1.14792	0.0521652	2.64447	0.0081819	0.401201
SLAMF7	-0.201854	0.817214	0.0763374	-2.64423	0.00818761	0.401201
UBXN2B	-0.145631	0.864476	0.0552214	-2.63723	0.00835873	0.401201
PDCD11	0.13417	1.14359	0.0510589	2.62775	0.00859514	0.401201
CORO1C	0.13801	1.14799	0.0525548	2.62602	0.00863896	0.401201
NCBP3	0.116478	1.12353	0.0444665	2.61946	0.0088068	0.401201
KIFC1	0.103133	1.10864	0.0393942	2.61798	0.00884529	0.401201
HDGFL1	0.412804	1.51105	0.158267	2.60828	0.00909975	0.401201
PDE3A	0.131369	1.14039	0.0504077	2.60612	0.00915739	0.401201
CD9	-0.188224	0.828429	0.0722482	-2.60524	0.00918106	0.401201
NUDT15	0.121124	1.12877	0.0465098	2.60427	0.00920695	0.401201
HIPK3	-0.170614	0.843147	0.0655763	-2.60177	0.00927441	0.401201
FOXF2	0.050665	1.05197	0.019475	2.60154	0.00928053	0.401201
COL6A3	0.166267	1.18089	0.0639274	2.60087	0.00929872	0.401201
CUL4B	-0.163846	0.848873	0.0631441	-2.5948	0.00946461	0.401201
DPYD	-0.173398	0.840803	0.0670399	-2.5865	0.00969573	0.401201
FXYD6	0.153059	1.16539	0.0591958	2.58563	0.00972006	0.401201
ZBED4	0.117754	1.12497	0.0455711	2.58396	0.00976727	0.401201
TRIM56	-0.129877	0.878204	0.0502708	-2.58354	0.00977922	0.401201
PRRT3	-0.157333	0.85442	0.0611098	-2.57459	0.0100358	0.401201
ASB5	0.144993	1.15603	0.0563466	2.57324	0.0100751	0.401201
YPEL4	-0.21757	0.804471	0.0845969	-2.57185	0.0101157	0.401201
MAB21L2	0.181198	1.19865	0.0704594	2.57166	0.0101211	0.401201
DTL	0.112821	1.11943	0.0439283	2.5683	0.0102198	0.401201
CNOT9	0.144494	1.15546	0.0563862	2.56258	0.0103897	0.401201
IGF2BP1	0.132902	1.14214	0.0518782	2.56181	0.0104129	0.401201
NETO2	0.168129	1.18309	0.0657192	2.5583	0.0105186	0.401339
RHOT1	-0.150119	0.860606	0.0587812	-2.55386	0.0106536	0.402584
TNFRSF10B	0.127481	1.13596	0.0500001	2.54961	0.0107842	0.403639
ARID4B	-0.149617	0.861038	0.0591294	-2.53033	0.0113954	0.418896
RNASEK	0.152966	1.16528	0.060478	2.52928	0.0114297	0.418896
SBF2	-0.156906	0.854784	0.0621049	-2.52647	0.0115216	0.418896
CHM	-0.166737	0.846422	0.0662332	-2.51743	0.0118214	0.422347
AGMAT	0.161351	1.1751	0.0645642	2.49908	0.0124516	0.429329
DHX33	0.17082	1.18628	0.0683703	2.49845	0.0124738	0.429329
SPHKAP	0.119688	1.12715	0.0479168	2.49784	0.0124954	0.429329
DCLRE1A	-0.185292	0.830861	0.0744053	-2.49031	0.0127632	0.429329
NT5C	0.129898	1.13871	0.0522239	2.48734	0.0128704	0.429329
UTRN	-0.170154	0.843535	0.0684352	-2.48636	0.0129058	0.429329
WDR44	-0.156962	0.854736	0.0631809	-2.48433	0.0129795	0.429329
PSD	0.198594	1.21969	0.0799581	2.48373	0.0130015	0.429329
TMEM135	0.0636931	1.06577	0.0257003	2.4783	0.0132011	0.429329
ACSL4	-0.155387	0.856084	0.0627432	-2.47656	0.0132655	0.429329
ATL1	-0.167894	0.845444	0.0679706	-2.4701	0.0135077	0.429329
CPD	-0.157192	0.85454	0.0636749	-2.46866	0.0135621	0.429329
CEP350	-0.135028	0.873692	0.0547504	-2.46624	0.0136541	0.429329
EFNB2	0.181617	1.19915	0.0738612	2.45889	0.0139367	0.429329
GALNT16	0.180185	1.19744	0.0733246	2.45735	0.0139965	0.429329
SPAG5	0.134338	1.14378	0.0548133	2.45083	0.0142528	0.429329
PLAGL2	0.0969442	1.1018	0.0395829	2.44914	0.0143197	0.429329
PCDHB15	-0.203972	0.815485	0.0833812	-2.44626	0.0144347	0.429329
SNX29	0.156885	1.16986	0.064141	2.44594	0.0144474	0.429329
VAV2	0.148057	1.15958	0.0605695	2.44442	0.0145085	0.429329
PAQR9	0.101286	1.10659	0.041516	2.43968	0.0147004	0.429329
EFCAB7	-0.142394	0.86728	0.0584367	-2.43672	0.0148212	0.429329
UBE2L6	-0.182801	0.832934	0.0750462	-2.43584	0.0148572	0.429329
CHRNA1	0.131694	1.14076	0.0541388	2.43253	0.0149939	0.430116
RNF25	0.151742	1.16386	0.0624708	2.429	0.0151404	0.431173
SHE	0.119267	1.12667	0.0494747	2.41067	0.0159232	0.442353
G6PC3	0.133417	1.14273	0.0553703	2.40954	0.0159728	0.442353
HSDL1	0.172698	1.18851	0.0717156	2.4081	0.016036	0.442353
FBXO44	-0.150705	0.860101	0.0626926	-2.40388	0.0162223	0.442353
SHCBP1L	0.0698519	1.07235	0.0290789	2.40215	0.016299	0.442353
ATXN2	0.13658	1.14635	0.0568689	2.40166	0.0163209	0.442353
RBM41	-0.145448	0.864635	0.0607266	-2.39512	0.0166148	0.443095
BAIAP2	0.141983	1.15256	0.0594036	2.39014	0.0168418	0.443095
CDK19	-0.148819	0.861725	0.0622835	-2.38938	0.0168769	0.443095
ZCCHC17	-0.14173	0.867855	0.0593604	-2.38763	0.0169576	0.443095
DCTN5	0.140701	1.15108	0.0589653	2.38617	0.0170248	0.443095
CPLANE1	-0.123442	0.883873	0.0517981	-2.38314	0.0171655	0.443817
FAM47E	-0.151707	0.85924	0.0638849	-2.37469	0.0175636	0.445282
RIBC1	-0.158135	0.853734	0.0666151	-2.37387	0.0176029	0.445282
MIA3	-0.123843	0.883519	0.0521991	-2.37251	0.0176679	0.445282
HIC1	0.14166	1.15218	0.0600599	2.35864	0.0183418	0.445282
UHRF1	0.138349	1.14838	0.0587526	2.35477	0.018534	0.445282
DUSP1	0.116374	1.12342	0.0494292	2.35435	0.0185549	0.445282
HSPA4	0.148585	1.16019	0.063134	2.35348	0.0185986	0.445282
SOX13	-0.0973451	0.907243	0.0413661	-2.35326	0.0186096	0.445282
KRAS	0.0688048	1.07123	0.0292645	2.35113	0.0187163	0.445282
RLIM	-0.152962	0.858162	0.0650697	-2.35075	0.0187359	0.445282
SLC25A51	0.109903	1.11617	0.0467786	2.34943	0.0188021	0.445282
STRC	-0.154062	0.857219	0.0656571	-2.34647	0.0189523	0.445282
NUDT1	0.0865473	1.0904	0.036958	2.34178	0.0191922	0.445282
ATF2	-0.144234	0.865685	0.0615946	-2.34167	0.0191975	0.445282
VEGFC	0.104054	1.10966	0.0444859	2.33902	0.0193342	0.445282
PRICKLE2	-0.157637	0.85416	0.0674989	-2.33539	0.0195228	0.445282
NR3C1	-0.152013	0.858977	0.0653274	-2.32694	0.0199685	0.445282
SMS	0.112564	1.11914	0.0484763	2.32203	0.0202312	0.445282
AKAP9	-0.165471	0.847494	0.0713157	-2.32026	0.0203267	0.445282
BST2	-0.15146	0.859452	0.0654356	-2.31464	0.0206326	0.445282
SLC45A3	0.137381	1.14726	0.0594259	2.3118	0.0207887	0.445282
SKAP2	-0.126852	0.880864	0.0549457	-2.30867	0.0209617	0.445282
POSTN	0.214038	1.23867	0.0927708	2.30717	0.0210454	0.445282
ZNF148	-0.142913	0.866829	0.0619827	-2.3057	0.0211275	0.445282
NCAM2	0.1662	1.18081	0.0721114	2.30477	0.0211795	0.445282
PRR30	0.155929	1.16874	0.0676828	2.30382	0.0212325	0.445282
HELB	-0.148639	0.86188	0.0645442	-2.3029	0.0212845	0.445282
MEG8	0.220026	1.24611	0.0956049	2.30141	0.0213683	0.445282
GUF1	0.110507	1.11684	0.0481257	2.29621	0.0216638	0.445282
DCLRE1B	0.101481	1.10681	0.0442058	2.29565	0.0216959	0.445282
CDK17	0.141893	1.15245	0.0618777	2.29312	0.0218412	0.445282
SAPCD2	0.141718	1.15225	0.0618134	2.29267	0.0218672	0.445282
RACGAP1	0.119768	1.12723	0.052244	2.29246	0.0218789	0.445282
LYPLA1	0.0708846	1.07346	0.0309934	2.28709	0.0221908	0.445282
HAPLN3	-0.156047	0.855519	0.068387	-2.28182	0.0225	0.445282
SMIM12	0.115428	1.12235	0.0506753	2.2778	0.0227385	0.445282
HEYL	0.142556	1.15322	0.0625874	2.27771	0.022744	0.445282
PREPL	-0.132608	0.875808	0.0582415	-2.27686	0.0227943	0.445282
PRRT1	-0.125509	0.882048	0.0551879	-2.27421	0.0229536	0.445282
SET	0.118768	1.12611	0.0523517	2.26866	0.0232892	0.445282
ESPL1	0.136322	1.14605	0.0600958	2.26841	0.0233042	0.445282
LRCH3	0.132727	1.14194	0.0586017	2.2649	0.0235187	0.445282
MFSD5	0.163468	1.17759	0.0723011	2.26094	0.0237633	0.445282
CARD10	0.111667	1.11814	0.0494775	2.25692	0.024013	0.445282
COPS9	0.129409	1.13816	0.0574101	2.25412	0.0241888	0.445282
BACH1	-0.157038	0.854672	0.0697171	-2.2525	0.0242908	0.445282
THNSL2	-0.144212	0.865704	0.0640448	-2.25174	0.0243387	0.445282
CEP55	0.171331	1.18688	0.0761117	2.25104	0.024383	0.445282
CEACAM16	0.126522	1.13487	0.0562277	2.25018	0.0244375	0.445282
NR2F2	-0.134102	0.874501	0.0596279	-2.24898	0.0245139	0.445282
KPNB1	0.101759	1.10712	0.0452529	2.24867	0.0245334	0.445282
ZNF541	-0.180138	0.835155	0.0801315	-2.24803	0.0245744	0.445282
GMCL1	-0.146505	0.863722	0.0651939	-2.24722	0.0246261	0.445282
TNFSF15	0.180353	1.19764	0.0804575	2.2416	0.0249873	0.445282
MAPK6	0.085516	1.08928	0.0381745	2.24014	0.0250821	0.445282
LMNB2	0.123764	1.13175	0.0552484	2.24013	0.0250824	0.445282
PIK3CA	-0.144943	0.865072	0.0648597	-2.23471	0.0254361	0.445282
HNRNPLL	-0.14704	0.86326	0.0658039	-2.23451	0.0254492	0.445282
SERGEF	-0.155324	0.856138	0.0695442	-2.23345	0.0255192	0.445282
CTDP1	0.133137	1.14241	0.0596409	2.23231	0.0255948	0.445282
HSPA13	-0.134577	0.874085	0.0603402	-2.23031	0.025727	0.445282
CLDN15	-0.134739	0.873944	0.0604867	-2.22759	0.025908	0.445282
TRIP11	-0.157213	0.854522	0.0706357	-2.22569	0.0260347	0.445282
CD300LB	0.1587	1.17199	0.0713617	2.22388	0.0261566	0.445282
IL1R2	-0.110643	0.895258	0.0497924	-2.22209	0.026277	0.445282
MAD1L1	0.111657	1.11813	0.0502721	2.22106	0.0263467	0.445282
USP34	-0.136513	0.872395	0.0615551	-2.21775	0.0265722	0.445282
APPL1	-0.12734	0.880434	0.0574852	-2.21519	0.0267473	0.445282
DTNB	-0.163175	0.849442	0.0736731	-2.21486	0.02677	0.445282
H19	0.0885604	1.0926	0.0399952	2.21428	0.0268098	0.445282
METTL11B	1.1187	3.06087	0.505596	2.21263	0.026923	0.445282
SKA3	0.105924	1.11174	0.0479208	2.2104	0.0270775	0.445282
JAM2	0.180204	1.19746	0.0815694	2.20921	0.0271598	0.445282
C1QBP	0.102912	1.10839	0.0467529	2.20118	0.027723	0.445282
MAPK7	0.159144	1.17251	0.0723034	2.20105	0.0277322	0.445282
MPZL1	0.129036	1.13773	0.0586312	2.20081	0.0277492	0.445282
ERAL1	0.126619	1.13498	0.0575706	2.19937	0.0278517	0.445282
PRIMPOL	-0.137281	0.871725	0.0624725	-2.19747	0.027987	0.445282
SLC9A2	0.0817213	1.08515	0.0371911	2.19733	0.0279965	0.445282
TTBK2	-0.138452	0.870705	0.0630117	-2.19725	0.0280026	0.445282
RAD50	-0.133887	0.874689	0.0609601	-2.1963	0.0280706	0.445282
CEP120	-0.139148	0.870099	0.063371	-2.19577	0.0281085	0.445282
BTBD9	0.0548464	1.05638	0.0249828	2.19536	0.0281375	0.445282
CD46	-0.103555	0.901626	0.0472106	-2.19348	0.0282731	0.445282
PPP1R3A	0.0743288	1.07716	0.0338888	2.19332	0.0282844	0.445282
FLNC	0.126616	1.13498	0.0578157	2.19	0.0285245	0.445282
SETD7	-0.130895	0.87731	0.0598275	-2.18787	0.0286791	0.445282
PAPSS2	0.123546	1.1315	0.0564863	2.18718	0.0287291	0.445282
DIAPH3	0.0949909	1.09965	0.043445	2.18646	0.0287819	0.445282
WT1	0.0787254	1.08191	0.0360523	2.18364	0.0289885	0.445282
TMEM25	-0.187022	0.829426	0.0856558	-2.18341	0.0290056	0.445282
METTL21A	0.121559	1.12926	0.0557284	2.18128	0.029163	0.445956
IRF9	-0.135165	0.873572	0.0621128	-2.17612	0.0295466	0.448844
PQLC1	0.144641	1.15562	0.0665742	2.17263	0.0298085	0.448844
TEF	-0.126498	0.881176	0.058257	-2.17138	0.0299021	0.448844
ATF7	0.139697	1.14992	0.0644025	2.16912	0.0300737	0.448844
RORC	-0.146653	0.863593	0.0676104	-2.16909	0.0300757	0.448844
ADGRL4	0.14785	1.15934	0.0682137	2.16746	0.0301998	0.448844
HMGA2	0.121375	1.12905	0.0559997	2.16742	0.0302029	0.448844
PLA2G1B	-0.187058	0.829395	0.0863373	-2.1666	0.0302655	0.448844
FMNL3	0.127009	1.13543	0.0586736	2.16467	0.0304131	0.44913
UBXN4	-0.134456	0.874191	0.06219	-2.16202	0.0306165	0.44913
SOX4	0.0775957	1.08069	0.0359072	2.161	0.030695	0.44913
ADAMTS7	0.0983242	1.10332	0.0455121	2.1604	0.030742	0.44913
TMEM51	-0.121858	0.885274	0.0564515	-2.15863	0.0308788	0.449458
CERS5	0.107549	1.11355	0.049935	2.15378	0.0312576	0.453191
CACHD1	0.159189	1.17256	0.074017	2.15071	0.0314994	0.453191
ATG4D	0.126522	1.13487	0.0588942	2.14829	0.0316909	0.453191
GLIS3	0.164108	1.17834	0.076395	2.14815	0.0317021	0.453191
BZW2	0.103319	1.10885	0.0480996	2.14802	0.0317118	0.453191
KDM4B	0.132337	1.14149	0.0618419	2.13992	0.0323611	0.460793
UBE2G1	0.083457	1.08704	0.0391025	2.13431	0.0328172	0.462975
TRAPPC1	0.129438	1.13819	0.0606972	2.13252	0.0329641	0.462975
ZFR	-0.127841	0.879993	0.0599786	-2.13144	0.0330529	0.462975
IFITM3	-0.160848	0.851422	0.0755073	-2.13023	0.033153	0.462975
CEP290	-0.14375	0.866104	0.0675218	-2.12895	0.0332585	0.462975
NCSTN	0.0771523	1.08021	0.0362509	2.12828	0.0333135	0.462975
HOXB13	0.105526	1.11129	0.0495896	2.12798	0.0333389	0.462975
ERMAP	-0.130313	0.87782	0.0614259	-2.12147	0.0338821	0.466658
MCM4	0.0946364	1.09926	0.0446493	2.11955	0.0340441	0.466658
TOP2B	-0.13018	0.877938	0.0615768	-2.1141	0.0345066	0.46713
RDH5	-0.173688	0.840559	0.082161	-2.114	0.0345154	0.46713
RNF213	-0.14148	0.868073	0.0669266	-2.11395	0.0345193	0.46713
GPAT4	0.106591	1.11248	0.0504421	2.11314	0.034589	0.46713
TNNT3	0.135009	1.14455	0.0639675	2.11059	0.0348076	0.4676
RRP1B	0.0999603	1.10513	0.0474379	2.10718	0.0351017	0.4676
CKM	0.0716696	1.0743	0.0340211	2.10662	0.0351505	0.4676
TOR1AIP1	-0.114241	0.892043	0.0542327	-2.10649	0.0351621	0.4676
MRPS27	0.12475	1.13286	0.0592566	2.10524	0.03527	0.4676
RASSF8	-0.129498	0.878536	0.061535	-2.10447	0.0353377	0.4676
CD81	0.135815	1.14547	0.064677	2.09989	0.0357383	0.469968
HSPD1	0.104735	1.11042	0.0498812	2.09969	0.0357558	0.469968
FAM160B2	0.109005	1.11517	0.0520298	2.09506	0.0361659	0.473773
MEX3B	0.0862434	1.09007	0.0413293	2.08674	0.0369121	0.477353
OSGIN2	-0.104796	0.900508	0.0502283	-2.08639	0.0369435	0.477353
MME	0.107453	1.11344	0.0515069	2.08619	0.0369618	0.477353
ROM1	-0.161459	0.850902	0.0774217	-2.08544	0.0370291	0.477353
SCGN	0.108007	1.11406	0.0517958	2.08525	0.0370465	0.477353
XPO4	0.09667	1.1015	0.0464101	2.08295	0.0372555	0.478477
SLC35F2	0.10111	1.1064	0.0485834	2.08116	0.0374188	0.47901
PHIP	-0.134772	0.873915	0.0648192	-2.07919	0.0375994	0.479759
PTPRG	-0.115927	0.89054	0.0558193	-2.07683	0.0378173	0.480977
RTP4	-0.118658	0.888112	0.0571742	-2.07538	0.0379517	0.48113
ADNP2	0.105136	1.11086	0.0507664	2.07097	0.0383617	0.484286
MAN1A2	-0.123716	0.88363	0.0597648	-2.07006	0.0384471	0.484286
EDNRB	0.109693	1.11593	0.0530877	2.06625	0.0388046	0.487227
AKAP6	-0.125782	0.881807	0.0610688	-2.05968	0.0394288	0.48745
SNX2	-0.134547	0.874112	0.0653469	-2.05896	0.0394979	0.48745
FAM8A1	-0.0932827	0.910936	0.0453089	-2.05882	0.0395119	0.48745
FNDC3B	-0.13534	0.873419	0.065741	-2.05869	0.0395238	0.48745
HAS1	0.133088	1.14235	0.064671	2.05792	0.0395982	0.48745
CCNA2	0.117843	1.12507	0.05729	2.05695	0.0396906	0.48745
MKI67	0.148554	1.16016	0.0724202	2.05128	0.0402397	0.487992
HTR2B	-0.181591	0.833942	0.0885352	-2.05106	0.0402606	0.487992
POLR1A	0.0980908	1.10306	0.0478572	2.04966	0.0403981	0.487992
FGF22	-0.122457	0.884744	0.0597582	-2.0492	0.0404424	0.487992
APAF1	0.129515	1.13828	0.0632144	2.04882	0.0404797	0.487992
FASTKD1	0.131043	1.14002	0.0640958	2.04449	0.0409056	0.49094
CYP1B1	0.183374	1.20126	0.0897635	2.04286	0.0410666	0.49094
ARFGAP1	0.110935	1.11732	0.0543457	2.04127	0.0412236	0.49094
MORC4	-0.140794	0.868668	0.0689737	-2.04127	0.041224	0.49094
IQCC	-0.120721	0.886282	0.0591953	-2.03936	0.0414138	0.491711
MAGT1	-0.120478	0.886496	0.0592003	-2.03509	0.0418413	0.493004
FAM162B	0.140418	1.15075	0.0690028	2.03496	0.0418549	0.493004
FBXO2	-0.172969	0.841163	0.0850992	-2.03256	0.0420968	0.493004
IMPA1	0.0695615	1.07204	0.034274	2.02957	0.0424001	0.493004
INO80C	0.0946888	1.09932	0.0466722	2.0288	0.0424782	0.493004
SLC25A33	-0.115649	0.890788	0.0570499	-2.02716	0.0426461	0.493004
SPC24	0.123915	1.13192	0.0611315	2.02703	0.0426596	0.493004
ZFX	-0.126742	0.880961	0.0625293	-2.02692	0.0426706	0.493004
TNFAIP8L1	0.145816	1.15698	0.0720001	2.02521	0.0428456	0.493004
BEST3	0.0788078	1.082	0.0389178	2.02498	0.0428692	0.493004
GEMIN5	0.131624	1.14068	0.0650164	2.02447	0.0429214	0.493004
GIPC1	0.104756	1.11044	0.0519383	2.01693	0.0437027	0.496038
TPX2	0.100183	1.10537	0.0496718	2.01689	0.0437065	0.496038
PRELID1	0.101536	1.10687	0.0503487	2.01665	0.0437323	0.496038
ZNF488	0.174407	1.19054	0.0865777	2.01446	0.0439612	0.496038
RASA2	-0.1336	0.87494	0.066346	-2.01368	0.0440431	0.496038
CPNE3	-0.0868748	0.916792	0.0431438	-2.01361	0.0440502	0.496038
TTC21B	-0.115468	0.890949	0.0574383	-2.0103	0.0443994	0.497241
CRY1	0.133337	1.14263	0.0663301	2.0102	0.0444101	0.497241
H1F0	-0.120246	0.886702	0.0600294	-2.00312	0.045164	0.502431
FAM170A	0.130348	1.13923	0.065186	1.99964	0.0455393	0.503331
DEPDC5	0.0878084	1.09178	0.0439233	1.99913	0.0455944	0.503331
SUZ12	-0.116449	0.890076	0.0583082	-1.99712	0.0458118	0.504314
ARMT1	0.145309	1.1564	0.0728073	1.9958	0.0459557	0.504486
AVPR1A	0.123611	1.13158	0.0619797	1.99439	0.0461099	0.504769
MANEA	-0.109105	0.896636	0.0547696	-1.99208	0.0463626	0.505503
AKT3	-0.0879249	0.91583	0.0441652	-1.99082	0.0465007	0.505503
SYBU	-0.121194	0.885862	0.0609381	-1.98881	0.0467225	0.505503
RPS6KA3	-0.112145	0.893915	0.0564252	-1.98749	0.0468682	0.505503
TEX45	-0.124802	0.882672	0.0629954	-1.98113	0.047577	0.505503
PCDH18	0.111319	1.11775	0.0561909	1.98109	0.0475815	0.505503
PIK3C2A	-0.158391	0.853516	0.0799674	-1.98069	0.047626	0.505503
CNMD	0.128945	1.13763	0.0651089	1.98045	0.0476531	0.505503
GMPR	0.0607007	1.06258	0.0306773	1.97869	0.0478512	0.505503
HSPH1	0.0827855	1.08631	0.0418457	1.97835	0.047889	0.505503
RCBTB2	0.0981005	1.10307	0.0495962	1.97798	0.0479307	0.505503
WASF1	0.139147	1.14929	0.0703765	1.97719	0.0480204	0.505503
BLOC1S3	0.145879	1.15706	0.0738215	1.97611	0.0481423	0.505503
KIAA1109	-0.127476	0.880315	0.0645316	-1.9754	0.048223	0.505503
IPMK	0.165927	1.18049	0.0839971	1.97539	0.0482245	0.505503
MBD5	-0.120502	0.886475	0.0610145	-1.97498	0.0482708	0.505503
UBR1	-0.118226	0.888495	0.0598867	-1.97416	0.0483637	0.505503
PCOLCE2	0.111336	1.11777	0.0565427	1.96907	0.0489455	0.510228
VASH2	0.0306595	1.03113	0.0155796	1.96792	0.0490769	0.510244
GREB1L	0.0702411	1.07277	0.0357311	1.96583	0.0493188	0.510806
CDCA5	0.109567	1.11579	0.0558532	1.96169	0.049799	0.510806
SPOPL	-0.121217	0.885842	0.0618233	-1.9607	0.0499142	0.510806
