# Supplementary material for: In vivo CRISPR knockout screen identifies Polr1a as a key driver and a potential therapeutic target for melanoma metastasis
Source: Oncogene. 2026 Jun 17;45(29):2978–87. doi: 10.1038/s41388-026-03851-4 (PMC13364679; doi:10.1038/s41388-026-03851-4)
Supplement: Supplementary file 9 — Supplemental table 2 [file 41388_2026_3851_MOESM9_ESM.xls]

## Sheet: Table S2
sgRNA ID	Sequence	Gene
ID_1	ACTCGGATCTTGGTTACACA	Abcc2_1
ID_2	AGACCCTGACTCATATCCGT	Abcc2_2
ID_3	ATGACTGAAGAGATCACCAT	Abcc2_3
ID_4	CCAACACCTGCTAAAATCGA	Abcc2_4
ID_5	CCATGGGCATATCACCATCA	Abcc2_5
ID_6	GTTTAAGACGATCATGACAA	Abcc2_6
ID_7	ACCCCTTACACTGTCTGACC	Acsl4_1
ID_8	CAATAGAGCAGAGTACCCTG	Acsl4_2
ID_9	CTCAACACTAGTAATCAGAT	Acsl4_3
ID_10	GCCCATATCCCTGACCAATG	Acsl4_4
ID_11	GTCCAGGGATACGTTCACAC	Acsl4_5
ID_12	TATACTTACAGATTACAAAG	Acsl4_6
ID_13	ATACCTTACAGATGCCGTTG	Adamts7_1
ID_14	CCAGACCTGGTTGATAATGG	Adamts7_2
ID_15	GATTACATGACGGTTGCACG	Adamts7_3
ID_16	GCACTACCTTCACCTATGCA	Adamts7_4
ID_17	GGACACCGGGCAACACCGAG	Adamts7_5
ID_18	GTACATACCTTGCATCCCAC	Adamts7_6
ID_19	GGTCCTTGTGAGCTGCCCTG	ADCYAP1R1_1
ID_20	TGTGCCTGGAGAGGATCCAG	ADCYAP1R1_2
ID_21	AGCAAGCCATGTGCCTGGAG	ADCYAP1R1_3
ID_22	GGTCTTCCGGATCTTCAACC	ADCYAP1R1_4
ID_23	GCCTGCTCAAATAGGTGAGA	ADCYAP1R1_5
ID_24	ATTTAGGCCCATCAGGTCGT	ADCYAP1R1_6
ID_25	AAGGTTATCAGACCGCCACG	Adgrl4_1
ID_26	AATGGCAGCTGGTCAACGGA	Adgrl4_2
ID_27	GGGTGGATTTGAGCTAATTG	Adgrl4_3
ID_28	GTGTGTGAAAACGTGAACGG	Adgrl4_4
ID_29	TGACGAGGATCACTCAACTC	Adgrl4_5
ID_30	TGCTCACCCCCACATGAATG	Adgrl4_6
ID_31	ACGGGGGCCAGTGTATACGT	Adnp2_1
ID_32	CTACTTTGGTTTGCGAACTG	Adnp2_2
ID_33	GAACCTGATAGACATTGGAA	Adnp2_3
ID_34	GAGTTAACAGAGGGACCCAT	Adnp2_4
ID_35	GTTGGGCGGTAAAGCCAAGT	Adnp2_5
ID_36	TTCACAGGGACAACTCCCGA	Adnp2_6
ID_37	CCCCGCTGAGGGACGCCAAG	Agmat_1
ID_38	GATTGACGTTCACATTGCCT	Agmat_2
ID_39	GGGAGGAGAAGGTCTACCAT	Agmat_3
ID_40	GTGGTACAGATAGGCATCCG	Agmat_4
ID_41	TGGACCCTGTCGCATCCGGG	Agmat_5
ID_42	TGGGACTTACTCCTTTGCCA	Agmat_6
ID_43	AGAGTCTGGCATTGATCTTG	Agpat4_1
ID_44	CGGGAAGGAAAACGCCATCG	Agpat4_2
ID_45	GCTACGTGTTCATCGCCTCG	Agpat4_3
ID_46	GTGTACAGTCATATACAGCT	Agpat4_4
ID_47	TGAACCGTGTGCCCTCACAG	Agpat4_5
ID_48	TGCAGGTGGCCCAAGCCAAG	Agpat4_6
ID_49	AACGATTTCGACTTCCGTGG	Ajap1_1
ID_50	ATCCTCCATAGTGACTGCTG	Ajap1_2
ID_51	CCCTGTTGGGGTTAGCACAA	Ajap1_3
ID_52	GCAAACACGGAAGACAACGG	Ajap1_4
ID_53	GCCACCCTCGGACCCAAAGG	Ajap1_5
ID_54	GGTGTCGGTAGCCTCGTTGG	Ajap1_6
ID_55	ACTCTTAAGAACGAGCGGAG	Akap6_1
ID_56	AGGCCTTACTCGTGTCAGAG	Akap6_2
ID_57	ATCTCACCTCAAACAAACGG	Akap6_3
ID_58	GGAGGACCAGCACGGATACG	Akap6_4
ID_59	TACAGCGAGCAGTATACCAG	Akap6_5
ID_60	TCTGTCATGAGATCAAGCAG	Akap6_6
ID_61	ACTGCTGATGAGTTACTAGG	Akap9_1
ID_62	AGCATGTGGACATACCTGCT	Akap9_2
ID_63	AGCTAGAGTCAGACCAACGC	Akap9_3
ID_64	GGCTGCCTCCGAATCCAGAA	Akap9_4
ID_65	TTTCTGAAGACGCGTAAGGG	Akap9_5
ID_66	TTTCTGATAGATTCGAAGTG	Akap9_6
ID_67	AAATGTTCTCTCTATAACAG	Akt3_1
ID_68	AATTTGATGCTAGATAAGGA	Akt3_2
ID_69	CCGTAGCCGACCGATTGCAG	Akt3_3
ID_70	CTGCACCATAGAAACGTGTG	Akt3_4
ID_71	TAAGGAGAAACCTCAAGATG	Akt3_5
ID_72	TACAACCCATCATAAAAGAA	Akt3_6
ID_73	CAACTTCCTAGCCTATCACA	Apaf1_1
ID_74	CATCCTGAGAAAAACACGCG	Apaf1_2
ID_75	CCAATTAAAGACACTACAAG	Apaf1_3
ID_76	GAAGAAATCATTTGACCCAG	Apaf1_4
ID_77	GCTTCCACTTAATATTGAGG	Apaf1_5
ID_78	TACAACGCTCTGCTACACGA	Apaf1_6
ID_79	AACTTAATGAGTCAAGCCCG	Appl1_1
ID_80	AATTGTATCAAGCTATGCAT	Appl1_2
ID_81	CACGAGAGCCTGCGTCCAGG	Appl1_3
ID_82	CCCTTTATATCTGCCTGACC	Appl1_4
ID_83	CCGACTGTACCTATTAATTG	Appl1_5
ID_84	GCCTGCATGTATCCCAGTAG	Appl1_6
ID_85	AGGCCAGAGGAGCTACCGGT	Arfgap1_1
ID_86	ATGACCTGGGTTCCTACCAG	Arfgap1_2
ID_87	CAAATGGAAGGACATTGAGC	Arfgap1_3
ID_88	TGCAAACTTGCTCGCCCCAG	Arfgap1_4
ID_89	TGGATCTCAAGCAAGTCAGA	Arfgap1_5
ID_90	TGGTGCGTTCAATCCTCAGT	Arfgap1_6
ID_91	AACACAGGCCGACCTCCAAG	Arhgap10_1
ID_92	ACTGACGATGAACGGTGCAT	Arhgap10_2
ID_93	AGAATGCACCAAAAGGCACA	Arhgap10_3
ID_94	ATCAGCGCCGTTGAAACCCG	Arhgap10_4
ID_95	GGGAACCAGATCAGAAGTGG	Arhgap10_5
ID_96	TGTAACTCATAGGTCATGAG	Arhgap10_6
ID_97	GTGCCCACTGTCAAATAAGG	ARID4B_1
ID_98	TAGACACGATTCTTCAACAG	ARID4B_2
ID_99	TGATGGTGCCTATCAGGAAG	ARID4B_3
ID_100	TGAACCTCCTTATTTGACAG	ARID4B_4
ID_101	ATAAACTGACAGATGCAAGT	ARID4B_5
ID_102	ATTGATAACCGCTTCCTGAT	ARID4B_6
ID_103	AACACCGCAGATCTTAACCA	Armt1_1
ID_104	AATCTCAGTAGCTAACTCCG	Armt1_2
ID_105	ACAATGTCTACTCTAACTAC	Armt1_3
ID_106	GAGAACTTCTTCGAGTCGCA	Armt1_4
ID_107	GTCAACACACTTGTCCACCA	Armt1_5
ID_108	TAGCACTCTACAAACAACCA	Armt1_6
ID_109	AAGGTCGTCTTCTTGCTCTG	Asb5_1
ID_110	CACAGGCCACGTGGTCACCT	Asb5_2
ID_111	CAGTGGTGATCGATCTGCCC	Asb5_3
ID_112	GCAACCGAAAGGAAGCCGCA	Asb5_4
ID_113	TAAAGAGGAGTTCCCAAGTG	Asb5_5
ID_114	TTGTGAGCATGCGTTGAACA	Asb5_6
ID_115	ACATACCGGAGTTTCTGTAG	Atf2_1
ID_116	CAACACCCTCCAGTTACCAA	Atf2_2
ID_117	CTGGGTGATTACAGTACTTG	Atf2_3
ID_118	GCAAGAGGGGACAAATCTAG	Atf2_4
ID_119	GCTTGTTCGGCCAGTCACCA	Atf2_5
ID_120	GGACGAACGATAGCTGATGT	Atf2_6
ID_121	CAAGTTTCTTCAATCAATGG	Atf7_1
ID_122	GAAATTTGGCCCAGCCCGAA	Atf7_2
ID_123	GGATCATAACCTAAGTGGAG	Atf7_3
ID_124	GGCCCACCGGTTAACAACAG	Atf7_4
ID_125	GGCGATGAGTCTACTTCCAC	Atf7_5
ID_126	TTAGCAAGATGCATGACGAG	Atf7_6
ID_127	TAGCCGATGTAGACCGAAGG	ATG4D_1
ID_128	TGGGGATGTATGTTACGAAG	ATG4D_2
ID_129	GGCAGCCTGACCTCAGACTG	ATG4D_3
ID_130	CGAACCAGGAAACAATCCGC	ATG4D_4
ID_131	ACATCCCCAGCCACAGTCTG	ATG4D_5
ID_132	GCACCCTGTGTCCATCTTGG	ATG4D_6
ID_133	CCATTCCTTTGAGTTAGACG	Atl1_1
ID_134	GATGCGGCAATTCTTCACCT	Atl1_2
ID_135	GTTGCGGTACATGTACAACC	Atl1_3
ID_136	TAGATAGCTAACCAACCTTG	Atl1_4
ID_137	TATCTAGACGCTCAGGACTC	Atl1_5
ID_138	TGTGCTAAGCGCAAATACTG	Atl1_6
ID_139	AGAAGCCAAGATACAGACAT	Atrx_1
ID_140	GCTGACAATCTCAAAAAACG	Atrx_2
ID_141	GGGAGTTGCTCCATAGCAGG	Atrx_3
ID_142	TGAACCCACTAACACTCCTG	Atrx_4
ID_143	TGATAACCCTAAACCTCACA	Atrx_5
ID_144	TGGGACCGAGAGATTGCCGG	Atrx_6
ID_145	AAATTCTAGGCCACTAGACA	Atxn2_1
ID_146	ACACCGGCTCGCACGCCGGG	Atxn2_2
ID_147	ACTCCGGTCATCATTCTCAA	Atxn2_3
ID_148	GAAGTACAAGTGAAAAACGG	Atxn2_4
ID_149	TCAGATTTCAACCCGAACGC	Atxn2_5
ID_150	TTGCATACCCTCAATAGATG	Atxn2_6
ID_151	GTAGGCGCTTACAATCACAA	AVPR1A_1
ID_152	CACACTGCTATTACCCAGCA	AVPR1A_2
ID_153	CATAGCGCAGAAATTCGCCA	AVPR1A_3
ID_154	CAGTAACGCCGTGATCGTGG	AVPR1A_4
ID_155	GCTGGTCATCCAGGTCACGT	AVPR1A_5
ID_156	AGCCAGTAACGCCGTGATCG	AVPR1A_6
ID_157	GCTGAACAGCGCCAGCAGCG	B3GLCT_1
ID_158	TTTGAGGCAGAGTAGTCTAC	B3GLCT_2
ID_159	GAAAGGAATTACTTTGACTC	B3GLCT_3
ID_160	TTCTGCTCTCTTGGCATGAA	B3GLCT_4
ID_161	GATGCGGCCTCCCGCGCTGC	B3GLCT_5
ID_162	TTTCAACTGTTCTGCTCTCT	B3GLCT_6
ID_163	ATCTGAGGATCGGAGTAGTG	Bach1_1
ID_164	CCCAAAACACTCAAGTTCAG	Bach1_2
ID_165	CTGATCCTGATACCCAACCA	Bach1_3
ID_166	TACTTCCACTCGAGAATCGT	Bach1_4
ID_167	TCTAAGCGTACACAATATCG	Bach1_5
ID_168	TGACTGCTCATATGTGTGTA	Bach1_6
ID_169	AGAAATACCAAACGGAACAG	Baiap2_1
ID_170	CCATGGCGATGAAGTTGCGG	Baiap2_2
ID_171	CCTGCGACGCCATTCATGAC	Baiap2_3
ID_172	CTCTGCTGCTTACCATTCCA	Baiap2_4
ID_173	CTGGAGAACTACGTGTCTGA	Baiap2_5
ID_174	GCGTCACGCTCTTGCGCACG	Baiap2_6
ID_175	AGAACCCTTGACCCCTACCG	Bbx_1
ID_176	CACCCAAGGCTTGATAACCG	Bbx_2
ID_177	CATGTACACCATCGAAGCTG	Bbx_3
ID_178	GCACGCTCTTGGGACACCAG	Bbx_4
ID_179	TCAATGATCATAATTCCGTG	Bbx_5
ID_180	TTTCTTCCGTGGATTGACAG	Bbx_6
ID_181	CTCTGGTAGTGAACCGATGG	Best3_1
ID_182	GAAATCTTGCAACCAAAGCC	Best3_2
ID_183	GATCCCACCAAAGGCTACGT	Best3_3
ID_184	GGGAAACCTCTTGTACACCG	Best3_4
ID_185	TCTTTACACAGCAATCAGTC	Best3_5
ID_186	TGGGCTCAACGATCCAAATG	Best3_6
ID_187	CCACATCGCGACCCGCACGG	BLOC1S3_1
ID_188	GCGCCTGGACCACGACGTAG	BLOC1S3_2
ID_189	GGCGGAGACTTGGGGCACGG	BLOC1S3_3
ID_190	GGATGCAGACAGCTCCGAGT	BLOC1S3_4
ID_191	TCACCGCAGCCGCTACGTCG	BLOC1S3_5
ID_192	CCGCCGTGCGGGTCGCGATG	BLOC1S3_6
ID_193	AAACTCCTGCAACCTGACCG	Bst2_1
ID_194	CGCCGTCACAGCGAACAGCG	Bst2_2
ID_195	CTGGCGCTGCAACAGGTGCG	Bst2_3
ID_196	GCGCCAGCTCACCCGCACCC	Bst2_4
ID_197	GCTGGGGGCCGCGATCTTGG	Bst2_5
ID_198	GTGCCCATGGATGAGATGGG	Bst2_6
ID_199	CAACTATTCGGATATACCTG	Btbd9_1
ID_200	CAGCACATACAAGTTAACTT	Btbd9_2
ID_201	CCCACAGGAGTAGACGTATG	Btbd9_3
ID_202	CTGAGCTTCTGAACGTCGTG	Btbd9_4
ID_203	GTGCTTACACCAGTTTAACA	Btbd9_5
ID_204	TCCTCAGATATATCTACACG	Btbd9_6
ID_205	AGTGTATCCCTGAAAACTGT	Bzw2_1
ID_206	CTAAGTACTTCACTGACGCG	Bzw2_2
ID_207	GAAAAGCCAACTTAGACAAG	Bzw2_3
ID_208	GAAAAGCTTGACAGCGAATG	Bzw2_4
ID_209	GGAGGAACACGCATAGACGA	Bzw2_5
ID_210	TACCTGAGCATAGTTTCGGA	Bzw2_6
ID_211	CCTCCACTCAGAGTCACCAG	C1QBP_1
ID_212	ACTGGACTGTCACTATCCTG	C1QBP_2
ID_213	CAAAAGTGTTATCCACCCCT	C1QBP_3
ID_214	CCACCTAATGGATTTCCTTG	C1QBP_4
ID_215	CCGCAAGGAAATCCATTAGG	C1QBP_5
ID_216	GATAGTGACAGTCCAGTACA	C1QBP_6
ID_217	CCACGCCTACGATTCCCAGG	Cachd1_1
ID_218	CCTACGCCCTCATGAACGGT	Cachd1_2
ID_219	GCACGCAGTAGGCTTTCACA	Cachd1_3
ID_220	GGAAGTCACCATACCGACTG	Cachd1_4
ID_221	TGGGTATCGACTTCACACTG	Cachd1_5
ID_222	TGGGTGTTGCTATGTAACGG	Cachd1_6
ID_223	AGCTTCGTGCAGAGAACCAG	Card10_1
ID_224	CCAGCAAGTTACCTCTTAGG	Card10_2
ID_225	GCTCACCGGTACGGTTAGCG	Card10_3
ID_226	GGGGCGATGGGAACTCGCTG	Card10_4
ID_227	TGACCTCTATAAGCACCGCA	Card10_5
ID_228	TGCTTGGGCTCAGCCGAGGG	Card10_6
ID_229	AATCCACAAATACTGCTCTG	Catsper2_1
ID_230	ATATTCCCGATCAACTATCG	Catsper2_2
ID_231	GGTATCTATTCTTACCAACA	Catsper2_3
ID_232	GTTACTAACCAAGTATCTCC	Catsper2_4
ID_233	TCAAGCAACAGATTATCCAG	Catsper2_5
ID_234	TGGGGCACATCACACACTCG	Catsper2_6
ID_235	ATAGACATATCCATAGCATG	Ccna2_1
ID_236	CACGTACCTTAGGGAAATGG	Ccna2_2
ID_237	GAAGCTTCAGCTTGTAGGCA	Ccna2_3
ID_238	GCAGAAGCTCAAGACTCGAC	Ccna2_4
ID_239	GCCTGCCTTCACCATTCATG	Ccna2_5
ID_240	GTAGTTCACAGCCAAATGCA	Ccna2_6
ID_241	GTCAACTCAGAAGGTCCCTG	CD300LB_1
ID_242	AGCACCAACCAAGATGAGCA	CD300LB_2
ID_243	TCAACTTCCCTGGCCCACTG	CD300LB_3
ID_244	AAGTTGATTAGAAGTCGACA	CD300LB_4
ID_245	TGTGGACGGCAGTACAGACA	CD300LB_5
ID_246	GCTGAAGAGGTCAACTCAGA	CD300LB_6
ID_247	ACAGTTGTGATCCTACCCCA	Cd46_1
ID_248	CTGTGAGCCAAATCATACAT	Cd46_2
ID_249	GGCCTCAGCATAGACGCCCA	Cd46_3
ID_250	TCCATAGCTTCAAATGGCCG	Cd46_4
ID_251	TCTGTGCTGGCCATAACACC	Cd46_5
ID_252	TTACTTACTTTCACAATGTG	Cd46_6
ID_253	ATCCATCACAGCTTGCTGAA	Cd81_1
ID_254	GCAACCACAGAGCTACACCT	Cd81_2
ID_255	GCACCCAACACCTTCTACGT	Cd81_3
ID_256	GGCAAACAGGATCACAAGGC	Cd81_4
ID_257	GGGCTTCGTAAACAAAGACC	Cd81_5
ID_258	GGTGAAGACTTTCCATGAGA	Cd81_6
ID_259	AAAGCCATCCATATGGCGGT	Cd9_1
ID_260	AATCAGAATGTACACTCCTG	Cd9_2
ID_261	AGGTGTCCTTGTAAAACTCC	Cd9_3
ID_262	GTCCCAGTGCATGCTGGGAT	Cd9_4
ID_263	GTGGGTATAGCCCCAGACGG	Cd9_5
ID_264	TCTTGGTCTGAGAGTCGAAT	Cd9_6
ID_265	AGCCTTCGAAGTCGTCCAAG	Cdca5_1
ID_266	CCCGTGCTCACCAGACCGCT	Cdca5_2
ID_267	GGACACTACAAGTCTTGAAG	Cdca5_3
ID_268	GGGGACCAGGAACTCACCCT	Cdca5_4
ID_269	TAGGACTTCTTCGAACCGTG	Cdca5_5
ID_270	TGGAGGTTGAGGCACAACCA	Cdca5_6
ID_271	AGGAGCCTGTGTACTGATGG	Cdk17_1
ID_272	GGCATTAAAAGAGATCCGCT	Cdk17_2
ID_273	GGCTGAGCAGATGACCATAG	Cdk17_3
ID_274	GTCTATGTATACGATTTCTG	Cdk17_4
ID_275	TATGGCAATATGCCAGACCA	Cdk17_5
ID_276	TGTGTGAACGATGTCGTGCA	Cdk17_6
ID_277	AAGAGCAACAAATTACCTGC	Cdk19_1
ID_278	AATATCCTAGTAATGGGAGA	Cdk19_2
ID_279	AATGGCCTTTGTGTAATGCC	Cdk19_3
ID_280	AGGCACAGGAATATCTATGT	Cdk19_4
ID_281	GTACAGCAGTGATTTAACCA	Cdk19_5
ID_282	TGAGTACGAAGGGTGCAAAG	Cdk19_6
ID_283	AACTCCAAAGCACTTGTGGT	Cdyl_1
ID_284	ATGGATGCGCTAGCAGCCAA	Cdyl_2
ID_285	CACAACGAGAGGCAAAAGGA	Cdyl_3
ID_286	CCGAGGTCCTGCCCTTAACG	Cdyl_4
ID_287	GGCACTAGTGGATGTATTCG	Cdyl_5
ID_288	GTGGAAAGGCTATGACAGTG	Cdyl_6
ID_289	AGCACTGGTGATGAGACCCC	Ceacam16_1
ID_290	CCCTGAGCCAGAGTACGTGT	Ceacam16_2
ID_291	GAAGAACCAGCGGACCTCAG	Ceacam16_3
ID_292	GGTAGTCCATGGGCTTTCAG	Ceacam16_4
ID_293	TAACAGGCAGTTTCAGACGG	Ceacam16_5
ID_294	TCAAGACTCTACCACCCGCA	Ceacam16_6
ID_295	AAAGACCCAGAATGGACATG	Cep120_1
ID_296	AAGGGGCTGTATGTTACCGT	Cep120_2
ID_297	CACTTCTGACGCACCACAGG	Cep120_3
ID_298	TCGTCACCGACAAAATAAAG	Cep120_4
ID_299	TGTTCGTATACGCAGCAGTG	Cep120_5
ID_300	TTGTATCTGTCTCCAAAGTG	Cep120_6
ID_301	AAGGCATAGACTTACCCGAT	Cep290_1
ID_302	ACAAAGTAATCAATGAACTG	Cep290_2
ID_303	AGAGGACGATCCAGTCATGA	Cep290_3
ID_304	CTAGTTCTAGAATCCGCTGT	Cep290_4
ID_305	TCGCTTCGAAGACAGTTCAG	Cep290_5
ID_306	TTTGCAGATCGAAAGTCTAG	Cep290_6
ID_307	AAGCTTGATATGGCACTCTG	Cep350_1
ID_308	AATTCTCAGTCGTTCCAGCG	Cep350_2
ID_309	ACAAGAGTCATGATTACCGG	Cep350_3
ID_310	AGACAAAATAACAGCGAACG	Cep350_4
ID_311	CATTAACAACCATTACTGGA	Cep350_5
ID_312	TCATAGGAAACGCTGCTGAG	Cep350_6
ID_313	AAAGGAAAAATGGCCGAAAA	Cep55_1
ID_314	AGCTATATCTTGACCTTAGG	Cep55_2
ID_315	ATGAAGAAGATTGAATCAGA	Cep55_3
ID_316	TGCTAAAAGCCCTTTAACGT	Cep55_4
ID_317	TTCATGAATACTATTCATTG	Cep55_5
ID_318	TTCTAAACGCAACTGAGTCA	Cep55_6
ID_319	AGATACGAACACCTTCTCAA	Cers5_1
ID_320	CCAATTATGCCAGACGTGAG	Cers5_2
ID_321	TAATAAGTGAATCTCCACCT	Cers5_3
ID_322	TCCGCCCAGCTCACGTTCTG	Cers5_4
ID_323	TCGCACCATGTTGTTGACGT	Cers5_5
ID_324	TGTCGGGTATCCCAGAACCA	Cers5_6
ID_325	AAAGCAATTGTAGATCAGTT	Chm_1
ID_326	CAGAACAAAGTCAGTGCACG	Chm_2
ID_327	CAGAGTTTAAAAACATTACG	Chm_3
ID_328	TACCTTTGTACTCATCGGGA	Chm_4
ID_329	TGCTTCAGTGATGTCCGCAC	Chm_5
ID_330	TTGTGACTGAAAATTCAATG	Chm_6
ID_331	CATTAAGAAACCTCCACCAG	Chrm4_1
ID_332	CCAGTTCTTGTCCAACCCGG	Chrm4_2
ID_333	GATGAGAAGGTTCATGACAG	Chrm4_3
ID_334	GGCCTGCCATCTTAGTAGTG	Chrm4_4
ID_335	GTTCACAAGCATCGACCCGA	Chrm4_5
ID_336	TTACACCTTATACATCATCA	Chrm4_6
ID_337	AAGGTGCTCCTGGACTACAC	Chrna1_1
ID_338	GACCAGAAGGAACACGGTCA	Chrna1_2
ID_339	GGCCACCACAGAGCCGTCAT	Chrna1_3
ID_340	TGACGTTGACAATGAAGTAG	Chrna1_4
ID_341	TGACTTGTACAATCTCACGG	Chrna1_5
ID_342	TGGAATCCAGATGACTATGG	Chrna1_6
ID_343	AGGCTCTGGCCAGAAACGAG	Chrna4_1
ID_344	CACGCCCATCATAGAACAGG	Chrna4_2
ID_345	GAGCAATCGACAAGCCAAAG	Chrna4_3
ID_346	GGTGAGCATGCACAGCCGTG	Chrna4_4
ID_347	TGACATTCTCGTAGTCACCA	Chrna4_5
ID_348	TGTAGAACAGTGGCAGTCGG	Chrna4_6
ID_349	AGAGAATCGCACCAAAGCTA	Cisd1_1
ID_350	GATCCAGAAAGACAACCCGA	Cisd1_2
ID_351	GGGCGGCTCACCTCGCACAG	Cisd1_3
ID_352	GGTGCATGCCTTCGACATGG	Cisd1_4
ID_353	GTAAGCCAGGTAACCGAGAG	Cisd1_5
ID_354	TGTGCCAGCAGCAAAGGTGA	Cisd1_6
ID_355	ATCATCCAGGACCGCCATGG	Ckm_1
ID_356	CGGACAGCTTCTCCACTGCA	Ckm_2
ID_357	CGTGTAGGACTCCTCATCGC	Ckm_3
ID_358	CTACCCTCTGAAGAGCATGA	Ckm_4
ID_359	GGCTGCTCAGCACATAGTTG	Ckm_5
ID_360	TCGTCCAGAGTGAAGCCGGA	Ckm_6
ID_361	CCAAGCTGCTGGCCATTGCA	Cldn15_1
ID_362	CCAGCAGTTGGAGACTCCCA	Cldn15_2
ID_363	GGACTCCGCTGCACCAACGT	Cldn15_3
ID_364	GTGGGATGGTGGCTATCTCG	Cldn15_4
ID_365	TGGAGAGTGTCTACGGTCCA	Cldn15_5
ID_366	TGGCGGTGATCATGAGAGCC	Cldn15_6
ID_367	ACCTTCGTCCTCCACACACG	Cldn9_1
ID_368	AGCCAGAGCCCTCTGTGTCG	Cldn9_2
ID_369	CAAAGTATACGACTCACTGC	Cldn9_3
ID_370	CAGCCCCTCCCATACCACTT	Cldn9_4
ID_371	GCTAGGCTGGCTAGGAACTT	Cldn9_5
ID_372	TGAGCACCAAAATGCCCGAG	Cldn9_6
ID_373	AGAGAACTCGCTGATTTGGG	Cnmd_1
ID_374	GAAACTACAAGATGGGTCAA	Cnmd_2
ID_375	GAAGTGCTACATCAAAGCAC	Cnmd_3
ID_376	GCAGTACCGCGCCAGAAATG	Cnmd_4
ID_377	GCTTAAGCCAGAAAATCGGC	Cnmd_5
ID_378	GTGACGGTGGTGTACGCCTG	Cnmd_6
ID_379	AAAAGGGGTACAAAAAGAGT	Cnot9_1
ID_380	ACTGTCCAGTCCTGAGACAA	Cnot9_2
ID_381	CCAAATGAATGCCATAGCAT	Cnot9_3
ID_382	CTAAACCAGTGTCATCCAAG	Cnot9_4
ID_383	GCCTACTGCACTAGCCCAAG	Cnot9_5
ID_384	GGTGAGCCGAAGATATTCAA	Cnot9_6
ID_385	CGTGGGCCGAGGTTACAGTG	COL6A3_1
ID_386	TGACACGGTCAGTGACAGTG	COL6A3_2
ID_387	GGTAGGAGACCACTACGACA	COL6A3_3
ID_388	CGAGAACAGATTCCACTCCC	COL6A3_4
ID_389	AGTTGCAAGAGATTCTGGTA	COL6A3_5
ID_390	AGATTCTGGTATGGAGGTTG	COL6A3_6
ID_391	ATGTGGACCTGGATGAGGTG	Cops9_1
ID_392	CACCTCATCCAGGTCCACAT	Cops9_2
ID_393	GTGGATGAGATGTTCCCCGA	Cops9_3
ID_394	TGCATGAACGGCCTTCTCAT	Cops9_4
ID_395	TGCCAGGTCCATCAAAAGCC	Cops9_5
ID_396	TGTCGAGATGAAACCCGCAG	Cops9_6
ID_397	CCACTCCTCGGCCTCAAGGG	CORO1C_1
ID_398	GTGCGAGCCCATTATCATGA	CORO1C_2
ID_399	CCGCCCTTGAGGCCGAGGAG	CORO1C_3
ID_400	AGGGCCGGAAGCCGCCCTTG	CORO1C_4
ID_401	CCATTATCATGACGGTCCCC	CORO1C_5
ID_402	AGACGAGCGCATTTCCAAGT	CORO1C_6
ID_403	AGTAATGCCTGGTTCAACTG	Cpd_1
ID_404	ATGGAGATATCTGATAACCC	Cpd_2
ID_405	CTTTCTGGAAATCTTCATGG	Cpd_3
ID_406	GCGCACTGGTATGACGTGGA	Cpd_4
ID_407	GCTGGGCAGCAAATACACGT	Cpd_5
ID_408	TTTGAAGTAACTATCGAACT	Cpd_6
ID_409	AGAGCATGTTCGGCGATGCG	Cplane1_1
ID_410	CTAACGTTAGCAATTCACCA	Cplane1_2
ID_411	CTTATCCACACAGGACCTCG	Cplane1_3
ID_412	TCTACCGTTCGATATTGTCA	Cplane1_4
ID_413	TCTGGGAGACTAGCAACCGA	Cplane1_5
ID_414	TTGTAGAGGAATAAGTCGCA	Cplane1_6
ID_415	ATTCGGGCTGATGTAATGCA	Cpne3_1
ID_416	GCTGATGGTTCACCGAACAG	Cpne3_2
ID_417	TAAGAAGCTAACTCGACCAC	Cpne3_3
ID_418	TATCAGTGTGAAGCACTGTG	Cpne3_4
ID_419	TATTGATTACTACTTTGAAG	Cpne3_5
ID_420	TGAATACGAGTGGTCACCAG	Cpne3_6
ID_421	AGGCACTTACACGTTTGGAA	Cry1_1
ID_422	CATCTGTGTTCAGATCCCTT	Cry1_2
ID_423	CCACCATTTAGCCAGACACG	Cry1_3
ID_424	GACATGATAAACAACCAAAG	Cry1_4
ID_425	TTCACATACACTGTATGACC	Cry1_5
ID_426	TTCGCCGGCTCTTCCAACGT	Cry1_6
ID_427	CATGGAGGCGGAAGCGATCG	Cryga_1
ID_428	CCGCTGCAACTCCATCCGTG	Cryga_2
ID_429	CGCTGCTGCACTCATAGCAG	Cryga_3
ID_430	GCAGGAAGTACTGGTAGCCC	Cryga_4
ID_431	TACTCACGTATGGAATGGAA	Cryga_5
ID_432	TATGAGAGAGATGACTACCG	Cryga_6
ID_433	AAACCATTGAGTCTCCACAG	Ctdp1_1
ID_434	ACACAGTTCACGGACCACGC	Ctdp1_2
ID_435	CATCCCACTCACAAGACACA	Ctdp1_3
ID_436	GGGCCCCAGGACACGAGTGG	Ctdp1_4
ID_437	GTCCCTAGATCAGAGTGTCG	Ctdp1_5
ID_438	TCAGAGCTCACCATCAACTC	Ctdp1_6
ID_439	CTTCTGAAACAAGAAGATTG	CUL4B_1
ID_440	CAGAACTCTAGCTTTGCCAC	CUL4B_2
ID_441	TATCTCTTTCCATGTAGTCC	CUL4B_3
ID_442	ATTAAACATTAGCAGCACCA	CUL4B_4
ID_443	GAATAGAATCCCTCATTGAC	CUL4B_5
ID_444	TCTTCAATATCTTTGCCCTT	CUL4B_6
ID_445	AGCCAAGTGGCCTAACCCAG	CYP1B1_1
ID_446	AGTGACCGAACGCCAGACTG	CYP1B1_2
ID_447	TTGGCCACTGATCGGAAACG	CYP1B1_3
ID_448	AGAGCTGCTCAGCCACAATG	CYP1B1_4
ID_449	CAAACGGAGGTGCATCGGTG	CYP1B1_5
ID_450	GATGTAGTAACCTAAAACAA	CYP1B1_6
ID_451	AGACCCATCAGCGCCCACAG	Dcaf7_1
ID_452	AGTCACCACTTGTTGCCAGG	Dcaf7_2
ID_453	CGTGGAAGAGTACAACAACA	Dcaf7_3
ID_454	GCACGTTGTGTCAATGCTTG	Dcaf7_4
ID_455	GCTAATTGCCCATGACAAAG	Dcaf7_5
ID_456	GCTTTGTGGTAGGGTACGGG	Dcaf7_6
ID_457	TAACAACATAACTAGCACAG	DCLRE1A_1
ID_458	CAAAGAGTCGCACATGTCTG	DCLRE1A_2
ID_459	GATATTATTCCCCAGACAAG	DCLRE1A_3
ID_460	CAGAGCCATTTGAAGAAGTG	DCLRE1A_4
ID_461	AAAGCTGCCGACATTGACAG	DCLRE1A_5
ID_462	AATTAATTTGCATCATTGGG	DCLRE1A_6
ID_463	TGAATGGTCAGAGTACGGGA	DCLRE1B_1
ID_464	ATATACACCATCCATGCTGA	DCLRE1B_2
ID_465	AGCGCTGAGGCCTTGTCAGG	DCLRE1B_3
ID_466	ACGATGGGCACCACCTGACA	DCLRE1B_4
ID_467	TGTTTCCCCAGTATCAGAGC	DCLRE1B_5
ID_468	GCAGGTTCCTTCAGCATGGA	DCLRE1B_6
ID_469	AGCCAGAACATCGTCCTCAA	Dctn5_1
ID_470	ATGAATGACTGTATCATCCG	Dctn5_2
ID_471	CCGTTCAAAAAATTCAGCAA	Dctn5_3
ID_472	CGAACTGCTGTACAACAAGT	Dctn5_4
ID_473	GGCTTCCACACAAAACAGAC	Dctn5_5
ID_474	TGGGGATCATGTCTTTATCG	Dctn5_6
ID_475	TCAATACACACATAATCCCG	DENND4A_1
ID_476	AGAGGGTATTTGCTATCTGG	DENND4A_2
ID_477	TGAGGCTCCGGTTAACACAA	DENND4A_3
ID_478	AACGACTCGTAATCTTCTTG	DENND4A_4
ID_479	GATAACAGAAACATCTGTGA	DENND4A_5
ID_480	AGGTCTGCTGATAATCCAGT	DENND4A_6
ID_481	ACATAACCGGAGTGTTCCGA	Depdc5_1
ID_482	CCAGAACAAGGACTCCCTAG	Depdc5_2
ID_483	CCCGAATCATGCGGTCTGAG	Depdc5_3
ID_484	GGGTTAATCAGCGCTCTCTG	Depdc5_4
ID_485	GGTGGTGTTCCGTTCTACGT	Depdc5_5
ID_486	TGTGTCCCGAAATCGCCCTG	Depdc5_6
ID_487	AAAGCAAAGAAGTATAACCC	Dhx33_1
ID_488	CGATCTCCTCCTGACCAGTG	Dhx33_2
ID_489	CTGCTACCGACTCTACACTG	Dhx33_3
ID_490	GAGATGGCAGCCACTCGACG	Dhx33_4
ID_491	GCTCCGAAACCTGGACAACG	Dhx33_5
ID_492	TGTGTGAATAGTCCGCTCAT	Dhx33_6
ID_493	AACTCAGTGAACCTGCAAGT	Diaph3_1
ID_494	CCATTGCGGGAAAAAGACTT	Diaph3_2
ID_495	GGCTCAATTGCAGAAAAGAG	Diaph3_3
ID_496	GGTGCAAAGCTTTGGACACG	Diaph3_4
ID_497	TTGCCAGTATAAGAATTCCA	Diaph3_5
ID_498	TTTCTCATATGGCACCCGGA	Diaph3_6
ID_499	AACACTCTAAGTCATTTGAG	Dner_1
ID_500	AAGAATTTGATGCCTGCCAG	Dner_2
ID_501	CATTCCCACAGGCAACATCA	Dner_3
ID_502	GAACAATGGCACTTGCTACG	Dner_4
ID_503	TCACACTTCGACCATCTATG	Dner_5
ID_504	TCTTGGTCGGTCACCGAACG	Dner_6
ID_505	AGGGACCAATTAATATTGGT	Dpyd_1
ID_506	CCATGCAAACCAGTGAACCA	Dpyd_2
ID_507	GCCCAACCGAGCCAAAAAGG	Dpyd_3
ID_508	TAGCACACCAATGATTCGAA	Dpyd_4
ID_509	TCCAGCTCCGAGTACAATCA	Dpyd_5
ID_510	TCTTTGACTATAACCTTCCG	Dpyd_6
ID_511	AGACAAGTGAATCAAATCAG	Dtl_1
ID_512	AGGTGATAAACATTCCATAG	Dtl_2
ID_513	CAGAAGGTGCATCCAAAAGG	Dtl_3
ID_514	GCTCCTGGGTCATTCTCAAG	Dtl_4
ID_515	GGAGTACAAGCTGCTGACGA	Dtl_5
ID_516	TCACAAGTTTAAGTTCACCA	Dtl_6
ID_517	AGACAATGGCCTTAACACGC	Dtnb_1
ID_518	AGCAGGTACGAGCCTGTCGT	Dtnb_2
ID_519	CAAGAAGTGAGTTACCCAAG	Dtnb_3
ID_520	GACCAATATGAATGACACCG	Dtnb_4
ID_521	GTGTTGCAGACGAGCCACAT	Dtnb_5
ID_522	TGACAGTAGGAGCATTCCAC	Dtnb_6
ID_523	ACTAACCTGATCGTAGAGAG	Dusp1_1
ID_524	CCAGTACAAGAGCATCCCTG	Dusp1_2
ID_525	GCAAACAGTCCACCCCCACG	Dusp1_3
ID_526	TGCCTATCACGCTTCTCGGA	Dusp1_4
ID_527	TTGGAGAAAGAAGACTTGAG	Dusp1_5
ID_528	TTTCAACGCCGGCCACATCG	Dusp1_6
ID_529	GGACCTCAAACTGTTAACCG	E2F3_1
ID_530	AAGTACCCAAGGGCCCATTG	E2F3_2
ID_531	GCTGATCCAAAGCTGTACCC	E2F3_3
ID_532	ACTTCAAGTCTCGTTTCTGG	E2F3_4
ID_533	TGGACACAAGTAAACCTCAA	E2F3_5
ID_534	ATCCATTTGGCAAGTACCCA	E2F3_6
ID_535	ATGATTACGTCGGACTACAA	Ednrb_1
ID_536	GAGTCGAATTAAAGGAATTG	Ednrb_2
ID_537	GCTGGTGCCCTTCATACAGA	Ednrb_3
ID_538	GTAGATGATTCTTAGCAGCG	Ednrb_4
ID_539	GTCCAGGAGGTCTTAGTGGG	Ednrb_5
ID_540	TCAATATTTCGTTGGCACGG	Ednrb_6
ID_541	ATTCCCACTAACTGAACAGG	Efcab7_1
ID_542	CAAGAAACATTCTCAAGCAA	Efcab7_2
ID_543	GCTGTGTCAACCGATAACCA	Efcab7_3
ID_544	TGGACTGGTGAACTAGAAGC	Efcab7_4
ID_545	TGGAGGCCGACAGTAAACTG	Efcab7_5
ID_546	TGTACATAGAGATGAAACAG	Efcab7_6
ID_547	ACCTGGATTTGGCTTCACAA	Efnb2_1
ID_548	ATCCTCATGAAAGTTGGACA	Efnb2_2
ID_549	GAATTCAGCCCTAACCTCTG	Efnb2_3
ID_550	GGATATTATTTGCCCCAAAG	Efnb2_4
ID_551	GGTCTGGCACAGTTGAGCAG	Efnb2_5
ID_552	TTTAGATTTCTACCCGGACA	Efnb2_6
ID_553	AAATCCAAGGATACGGTCCA	Eral1_1
ID_554	AGGACCACGCGGAGGACCCG	Eral1_2
ID_555	AGGTGCGTGTCCTGTGTCGT	Eral1_3
ID_556	CATTGACAACACCTTCAGTG	Eral1_4
ID_557	CCCCAGAGCTTGACATCGAG	Eral1_5
ID_558	TCAGTCCTGTTAAACAGAAG	Eral1_6
ID_559	ACATGGTACTCAGCGAGATG	Ermap_1
ID_560	CAGCATCATAGCCCTTCACG	Ermap_2
ID_561	CTGTTCCTGACAACCCAGAG	Ermap_3
ID_562	GGACAGACTTCCTCGTTCTG	Ermap_4
ID_563	GTCACTTACTCAGTTCACTC	Ermap_5
ID_564	TCCTGCAAATCAGTAATGTG	Ermap_6
ID_565	AATATGGTGAAAGGGACACG	Espl1_1
ID_566	CGTTCTTATCAACAGTATCG	Espl1_2
ID_567	GAGGCTGGGAACACAAGAGG	Espl1_3
ID_568	GGCCGCTAGGATTTGCAGGG	Espl1_4
ID_569	GGCGGCAACTAAACGACAGG	Espl1_5
ID_570	GTAGTCCAGAAAGGGCGACT	Espl1_6
ID_571	TTCGATCAAAGAGCACTTGG	FAM160B2_1
ID_572	TTCAGGTAAGGACCGTGTGG	FAM160B2_2
ID_573	AAGTTCAGGTAAGGACCGTG	FAM160B2_3
ID_574	TCAGACCCTACTCCAGGGTG	FAM160B2_4
ID_575	ACGCAAGCAACTGATGGGCC	FAM160B2_5
ID_576	ACTTAATGCAAAGAATTCAG	FAM160B2_6
ID_577	AGACACAATCACAGCAAAGC	FAM162B_1
ID_578	AATGATTGGACTCACGATTG	FAM162B_2
ID_579	GATAGCTGTTTCAAGGAACA	FAM162B_3
ID_580	GTGGCGTGAAGAAGCTGCAT	FAM162B_4
ID_581	GGCATGAATCCTTAACAAGT	FAM162B_5
ID_582	ATCCTTAACAAGTTGGAATC	FAM162B_6
ID_583	CGAGGAAACCGAGAAACCCA	FAM170A_1
ID_584	GCGACAAAAGAGGAAACATC	FAM170A_2
ID_585	ATCTCTCATCCTGAATCCAC	FAM170A_3
ID_586	TCTGGAAATTGAAGAGTCAA	FAM170A_4
ID_587	GTGCCCAAAGCCCAGAGCCC	FAM170A_5
ID_588	GAGGAGACCTCCCCTACCCC	FAM170A_6
ID_589	AGGACCCCACCTACACCGTG	FAM43B_1
ID_590	TAGACCCAGGTGAAGACTCG	FAM43B_2
ID_591	AGCGTGGCAGCGCAGCACCA	FAM43B_3
ID_592	GCCGCGCATCACCTACTGCG	FAM43B_4
ID_593	GGCGTTGCCCAGGTACCACA	FAM43B_5
ID_594	GCCCAGGTACCACACGGTGT	FAM43B_6
ID_595	CCTTCCCTGCGAGAACACTG	FAM47E_1
ID_596	CTCTGTGTACGTCATCATGG	FAM47E_2
ID_597	GTGGGCACTGGAGTGAACCT	FAM47E_3
ID_598	TGATCTCACGTTCAGGCCAG	FAM47E_4
ID_599	CAGTGTTCTCGCAGGGAAGG	FAM47E_5
ID_600	CAGGACGAACTCTTCCTCAA	FAM47E_6
ID_601	TTGAGCATCATGCATCTCAG	FAM8A1_1
ID_602	ATGCATGATGCTCAAGACAA	FAM8A1_2
ID_603	CCATCTCTGCCATAAATCTG	FAM8A1_3
ID_604	GATTGATGAAGACACATCAA	FAM8A1_4
ID_605	CTCTTCTATTATATAGTGCA	FAM8A1_5
ID_606	TGATTGTGGCGCTTATATAC	FAM8A1_6
ID_607	ACGCTCTCCGAACAGCAAGT	Fastkd1_1
ID_608	GCTGACCATTAAGACAGATA	Fastkd1_2
ID_609	GGGTAGCATCACTCATTGCT	Fastkd1_3
ID_610	TAGATCAACTGGGCCGTCAC	Fastkd1_4
ID_611	TCCGCACCTCAGTGAAACAG	Fastkd1_5
ID_612	TGATGGACTCCAGATCAAGA	Fastkd1_6
ID_613	ATGTGAATGCGCTTCGAGCA	Fastkd2_1
ID_614	CAATGTGGATAATTGCCAAA	Fastkd2_2
ID_615	CATGTGCTGGCTATTCAAGA	Fastkd2_3
ID_616	TAAGAGGAAAAAGATAACCT	Fastkd2_4
ID_617	TAGCATTAAGGCTGAACAAG	Fastkd2_5
ID_618	TGAAAGAGGTATCTAACAGA	Fastkd2_6
ID_619	CCCCGAAGAAGCGAGCCCAG	Fbxo2_1
ID_620	CCCTTCTCCTTACTCGAAGG	Fbxo2_2
ID_621	CCTGCTGCGCAACCCTTGTG	Fbxo2_3
ID_622	GAAAGTAGAACTGTTGCCAG	Fbxo2_4
ID_623	GGAACTGCCCGGAGACAATG	Fbxo2_5
ID_624	TGGTGGACGGCGCCCCACTG	Fbxo2_6
ID_625	AAAGGAATTCCCCAATGACC	Fbxo44_1
ID_626	AGAGTGTAACCAGGTCAATG	Fbxo44_2
ID_627	CACCACCCGGCCGGACATCG	Fbxo44_3
ID_628	CCAGAACTCAAATCCCTCTG	Fbxo44_4
ID_629	GAACGGAGGCGATGAATGGA	Fbxo44_5
ID_630	TCAAGAGGGCTTCATCACCG	Fbxo44_6
ID_631	AACATCATGAGCAAGGTGCA	Fev_1
ID_632	AGCTTGTCGTAGTTCATGTT	Fev_2
ID_633	CGAGTTCAAGCTCACCGACC	Fev_3
ID_634	CTTAAAAAGACCATCTCCGA	Fev_4
ID_635	GAACGCCGGTTGCATCGCGT	Fev_5
ID_636	GCTCACCTTTCTGTACCGCG	Fev_6
ID_637	CACACGCAGGAAAAAGTGAG	Fgf22_1
ID_638	CACTCACCGACCCATAGAGG	Fgf22_2
ID_639	GAGATCCGTTCTGTCCGTGT	Fgf22_3
ID_640	GGAGGGTACCCGCATCTGGA	Fgf22_4
ID_641	GTGATCAAAGCTGTGTACTC	Fgf22_5
ID_642	TCCCCTGCACCCGACCACCA	Fgf22_6
ID_643	AGGTACTCGAGCCCTGACGC	Flnc_1
ID_644	CAAGTCGGCTGACTTCGTGG	Flnc_2
ID_645	CAGTAACAGTGACCTACGGT	Flnc_3
ID_646	GCGATGAGCTTACCAGCACG	Flnc_4
ID_647	GGGACGTCGGGATACAGTCG	Flnc_5
ID_648	GGTGCTGATCCAAAACAACG	Flnc_6
ID_649	ATATGAGAACACAAGCAACC	Fmnl3_1
ID_650	CAATCTCATTGACAGCGTGG	Fmnl3_2
ID_651	GTCCTGGAGCAGGTCAATCG	Fmnl3_3
ID_652	TCACTTCGCACCAATCACAT	Fmnl3_4
ID_653	TGAGCGCCCAGCCTTGCGAA	Fmnl3_5
ID_654	TGGTAAACTCATATTGCAGG	Fmnl3_6
ID_655	CCTGAGACGTGTCCACACAG	FNDC3B_1
ID_656	GACACGTCTCAGGAGCTCAG	FNDC3B_2
ID_657	GAGACGGTACCACCGATGAG	FNDC3B_3
ID_658	AGCGGCGGCAGGCACACACG	FNDC3B_4
ID_659	ACAGGGTCGCCTCTCATCGG	FNDC3B_5
ID_660	CCTTCTAACTGCGTCACTCG	FNDC3B_6
ID_661	AAAAGGGGAAGCGCGCCTGT	Foxf2_1
ID_662	CAAACCCATGTACCATCGCG	Foxf2_2
ID_663	CCCCACATGTCGCCCAACCC	Foxf2_3
ID_664	GCAACCCAGAGGCGCCGACG	Foxf2_4
ID_665	GCACCAAGAAGGCAACCTCG	Foxf2_5
ID_666	GCCCGCGGGCTATGATACAG	Foxf2_6
ID_667	AAGGATTCTTACCACTCGCC	Fxyd6_1
ID_668	CACCAACCCCCCAATCCTCA	Fxyd6_2
ID_669	CAGGGGCCAGCAAGCTGCAG	Fxyd6_3
ID_670	GAGGATGAGAAGTATCCCAA	Fxyd6_4
ID_671	GCTCACTCACCGTAATAGAA	Fxyd6_5
ID_672	TTCTTTGTGTTTCAGGTCGC	Fxyd6_6
ID_673	GGTGAGGGAAATGTGCTAAG	G6PC3_1
ID_674	CTGCGCCTGTGATCATGCAG	G6PC3_2
ID_675	AATGAAGGTGATCCAGAGCA	G6PC3_3
ID_676	AATCTGGATTGGAGTCTGGG	G6PC3_4
ID_677	TTCCCTCACCAAGTGTTGGG	G6PC3_5
ID_678	AGGCCGCCCAACACTTGGTG	G6PC3_6
ID_679	ACCACACATCCATACCCTGA	Galnt16_1
ID_680	CAGCTATAACAGGTGTCCTG	Galnt16_2
ID_681	CAGGTCCGAAGAATAGGACA	Galnt16_3
ID_682	CTTCCCGTTTGTCATTGCGA	Galnt16_4
ID_683	CTTCTAGGACCACACCCGTG	Galnt16_5
ID_684	TCACAATGAGCGGAATGGTG	Galnt16_6
ID_685	CACTTACCAAGTGACATGGG	Gemin5_1
ID_686	GCAACTGCAACACACGCCAA	Gemin5_2
ID_687	TATTCCAAGTCCCCAACTTG	Gemin5_3
ID_688	TGAACAAAGGTTCTTCCCGG	Gemin5_4
ID_689	TGGAGTGGATCTCGTCATCG	Gemin5_5
ID_690	TGTCCAGCAACACTCCAGGG	Gemin5_6
ID_691	ACATTCAGCTCATCAGCGTG	Gipc1_1
ID_692	CAAACTCACAGAACCTCGAA	Gipc1_2
ID_693	GCTCACCATCACCGACAACG	Gipc1_3
ID_694	GCTGGGCTGTCGGCATTACG	Gipc1_4
ID_695	TGGACATGGACAAACTCCTG	Gipc1_5
ID_696	TGGGTATGGAACACGAGGCG	Gipc1_6
ID_697	AGAACCTCAAGATTCACTTG	Glis3_1
ID_698	CCACATAGACCAACGCAAGG	Glis3_2
ID_699	CTTGCAAAATAACGGACCTG	Glis3_3
ID_700	TAGCAAGACTTCCAATACTG	Glis3_4
ID_701	TCCGTTGATGTAGGCGACCA	Glis3_5
ID_702	TGCTGCCATGACACCAGCCG	Glis3_6
ID_703	AGCTTCTGTTACTGTCCGGG	Gmcl1_1
ID_704	CCTCATGACTCACCAGAGTG	Gmcl1_2
ID_705	CGGGGCGTTCCGTACCTGCG	Gmcl1_3
ID_706	CGTCTTAATAAAGCCCAGCA	Gmcl1_4
ID_707	TAGCCTTAAATGTCTGAACA	Gmcl1_5
ID_708	TGTGTGTGGCTATTACACAT	Gmcl1_6
ID_709	ACATATCCACTATTGTGACA	Gml_1
ID_710	ACCTCTATCAACAATACCAG	Gml_2
ID_711	GATGAGATGCCATTCATGCC	Gml_3
ID_712	GTATTCGACAACACTACTGG	Gml_4
ID_713	TGTAGACATAGAGCAGCCGA	Gml_5
ID_714	TGTGCCTCCAGAACTCCCTA	Gml_6
ID_715	AAAATGCTCTGAATACCCAT	Gmpr_1
ID_716	AATGATGGGAATCCCTGAGT	Gmpr_2
ID_717	ATTCCCCGAACACACCATCA	Gmpr_3
ID_718	CACCCGAACCAAGACAGGAG	Gmpr_4
ID_719	CAGCCTCAAGAGCCGATCCG	Gmpr_5
ID_720	GCGGGCAGAATGATCTTGAG	Gmpr_6
ID_721	AAAGGACCTAAGCTTACCGT	Gpat4_1
ID_722	ATTACGTACCACAACAGGTG	Gpat4_2
ID_723	GATGTCAGAGAGCTCGAACT	Gpat4_3
ID_724	GTAGAGCTTTCGGATACCAA	Gpat4_4
ID_725	TAGGTGGGACAGGTTCACGG	Gpat4_5
ID_726	TAGTAGTTCCCACTACCAAG	Gpat4_6
ID_727	AAACTAGGATGTGTTCAGGG	GREB1L_1
ID_728	CTATACTCAAAATGGCAGCG	GREB1L_2
ID_729	CTTTGATAACACGCCCTGGG	GREB1L_3
ID_730	CGATTTCTACCAGATGACCA	GREB1L_4
ID_731	TTTGAGTATAGGGATGTACT	GREB1L_5
ID_732	GCTTGTCCACAGCACAAACT	GREB1L_6
ID_733	ACAGCTGTGCTTCAAAAGCA	Guf1_1
ID_734	ACTCAAGTGTAACAGTGCAT	Guf1_2
ID_735	ATATTTACATAATCATCCAG	Guf1_3
ID_736	CCCTCTGTACTGGTCAAAGG	Guf1_4
ID_737	CCTTAATACACTCCTCACTA	Guf1_5
ID_738	CTTCATAACTAAAATCAACG	Guf1_6
ID_739	AACAGACGGCTTCTACGACA	H19_1
ID_740	CTGCTTCCAGACTAGGCGAG	H19_2
ID_741	GAGATGATGAAGTCATCCCG	H19_3
ID_742	GCAGAGCAAAGGCATCGCAA	H19_4
ID_743	TCCACTGACCTTCTAAACGA	H19_5
ID_744	TTCTTCTAAGTGAATTACGG	H19_6
ID_745	CAAGTATTCAGACATGATCG	H1F0_1
ID_746	GGTTTGCTTGAGAACACCGG	H1F0_2
ID_747	TCATGTCTGAATACTTGGGG	H1F0_3
ID_748	TATCAAGAGCCACTACAAGG	H1F0_4
ID_749	GGCTTTCAAGAAGACCAAGA	H1F0_5
ID_750	AAGCCAAGTCGAGTGCCAAG	H1F0_6
ID_751	CAATGGCGTGAAGTTAGTGG	Hapln3_1
ID_752	CACTATTGGGTACTGCACGG	Hapln3_2
ID_753	GACATGTGCGTGTTAAGTGG	Hapln3_3
ID_754	GCTCCTTTGGGGACTACCAA	Hapln3_4
ID_755	GGCCATCGATGACCTCGCAG	Hapln3_5
ID_756	TACTATTCCAATGATCTGAG	Hapln3_6
ID_757	AGTGTTGGATGAAGACCCCC	Has1_1
ID_758	ATACTGGGTAGCCTTCAATG	Has1_2
ID_759	GCGTTGGGGCGGCAAACGTG	Has1_3
ID_760	GGACCCCGCCACTTATGTGT	Has1_4
ID_761	TCTGTTGGCTCAACCAACGA	Has1_5
ID_762	TGTCATCCCCAAATGTGCAG	Has1_6
ID_763	AAGGCGCGCTTCAGGTTCGG	Haspin_1
ID_764	ACACACTGTGGTCCGACCCG	Haspin_2
ID_765	ATGGGGAGTGTAATCAGGAA	Haspin_3
ID_766	CACAGACGGTTCACTTAGGG	Haspin_4
ID_767	GAGGGGTCGAACATTCAGAC	Haspin_5
ID_768	TGATTTCCCCTGGTACACGA	Haspin_6
ID_769	ACCCATGAGACCGCCCTGCT	Hdgfl1_1
ID_770	AGAGGATCAGAGCTACACAG	Hdgfl1_2
ID_771	GAGGAGTCCAAAGAGAAGTT	Hdgfl1_3
ID_772	GCGACATGTTCGATCCTCGC	Hdgfl1_4
ID_773	GGAGATCGAGCACGACCCTA	Hdgfl1_5
ID_774	TGTGCAAGAGAAGCACCCTG	Hdgfl1_6
ID_775	AAAAAGACGGCTAACAATGG	Helb_1
ID_776	AGTCGCATTTATAAGTGCAA	Helb_2
ID_777	CACAACCAGAACTCGAACCG	Helb_3
ID_778	CATATGCTCCGACAAGCCCG	Helb_4
ID_779	GAGTGGGAAACGTCCGTACA	Helb_5
ID_780	TCGAACTAAAGACGAACCAC	Helb_6
ID_781	AGGAAGGACCAGGGCCACAC	Heyl_1
ID_782	CAGGGCTGAGATAGGGTAAG	Heyl_2
ID_783	GAGCATCTTCAAGTGATCCA	Heyl_3
ID_784	GAGGCGAATCCGGACAGGGT	Heyl_4
ID_785	GGTATCTTATGACCTCAGTG	Heyl_5
ID_786	TCTGATGGACCCATCGATGT	Heyl_6
ID_787	AAACGGGTCTGGAGTCGGTA	Hic1_1
ID_788	AGAAGAGGCGTTATATGGCA	Hic1_2
ID_789	GCGGCTACGCTCCTTACGGG	Hic1_3
ID_790	GCTCACTAAGCGGTCGCTCG	Hic1_4
ID_791	GGCTCACCATAAGCCAAGTG	Hic1_5
ID_792	GTTCATCGCCATAACTACCC	Hic1_6
ID_793	AATGAAAAGCTGTGTCCTCG	Hipk3_1
ID_794	ACACAGCAATCATTACAACT	Hipk3_2
ID_795	GAGCTCCAGAGATTATATTG	Hipk3_3
ID_796	GCAATGTTGCAAACCAACAT	Hipk3_4
ID_797	GCCCTTGACGTGCATACGAA	Hipk3_5
ID_798	GCTTCATATTAACGAATGGG	Hipk3_6
ID_799	TTTGCGCTTCGCGCCACCTG	HIST1H1E_1
ID_800	CTTGACGGGTGTCTTCTCGG	HIST1H1E_2
ID_801	GGCGCCCAAGAGCCCTGCCA	HIST1H1E_3
ID_802	CAAGAAGCCCAAGAAGGCTG	HIST1H1E_4
ID_803	AAAAGCTAAGAGCCCGAAGA	HIST1H1E_5
ID_804	GAAGAAGGCAAAGGCAACTA	HIST1H1E_6
ID_805	CAGCCGTCCACATCAGCCCA	Hmga2_1
ID_806	CCCTCTCCTAAGAGACCCAG	Hmga2_2
ID_807	CCTTCTGGGCTGCTTTAGAG	Hmga2_3
ID_808	TCCTCGCTTCTGTGGCACCG	Hmga2_4
ID_809	TTAGGAGAGGGCTCACAGGT	Hmga2_5
ID_810	TTGCAGAAAGCAGAGACCAT	Hmga2_6
ID_811	AAAGGACTGACTCAAACGTA	Hnrnpll_1
ID_812	AATACCGACGATCCATCAGG	Hnrnpll_2
ID_813	ACCATTACAACGGAGCCAGA	Hnrnpll_3
ID_814	ATTCACAGAGCCCTCGAACA	Hnrnpll_4
ID_815	GAGCCCATTCTATAACGACT	Hnrnpll_5
ID_816	TCGCTATCGCTCCCCGCCTG	Hnrnpll_6
ID_817	AACAGCCAGATGTGTTGCCA	Hoxb13_1
ID_818	AAGGATATCGAAGGCTTGCT	Hoxb13_2
ID_819	ACATCCAGGTAACTGGCCAT	Hoxb13_3
ID_820	GGAAGCAGAGAATCGTGGCG	Hoxb13_4
ID_821	GGATAGAAGGCAAACTCGGT	Hoxb13_5
ID_822	TTCCGAAGGGTAGGTAGCCA	Hoxb13_6
ID_823	ACGGTGACGGCCGCATCACA	Hpcal4_1
ID_824	CCAGGTTGAGGATGCCACTG	Hpcal4_2
ID_825	CTGCTCGAAGCTGCCACGGG	Hpcal4_3
ID_826	GGAAGACCTGGTCCAGAACA	Hpcal4_4
ID_827	GTCCAGATCGTACATCTCAA	Hpcal4_5
ID_828	GTTTCAGCAACTCTATATCA	Hpcal4_6
ID_829	GCACATAGCCGACACCTACA	Hsdl1_1
ID_830	GCGGAGGAGTTAGCGAGCCA	Hsdl1_2
ID_831	GGAAGATGGGCGGTCATCAG	Hsdl1_3
ID_832	GGCATCCTGGTGAACGACGT	Hsdl1_4
ID_833	TGCACTTCATCCCTCGCCTG	Hsdl1_5
ID_834	TGGTGCACATCGTGCTGCCA	Hsdl1_6
ID_835	AAATACACCAACCGAACAGT	Hspa13_1
ID_836	AATCCACAGATTAAGACAGG	Hspa13_2
ID_837	CGGGAAGATCTTCACCCCGG	Hspa13_3
ID_838	CGTAGAACACGTCAACCTTG	Hspa13_4
ID_839	GAGGACAAGACTTCAATCAG	Hspa13_5
ID_840	TCCGTGAAGGACACCATGCT	Hspa13_6
ID_841	AACACTCAATGCTCAAAGGG	Hspa4_1
ID_842	AAGGTCCGGGTGAACGTGCA	Hspa4_2
ID_843	CTTTATGCCCGTTAATCCAG	Hspa4_3
ID_844	GCAGATGAAGCTGTCACTCG	Hspa4_4
ID_845	GGGAGGCAGAAAATTTGATG	Hspa4_5
ID_846	TCTACACTGATGCAGAACGG	Hspa4_6
ID_847	AATCCAGTGGAAATCCGGAG	Hspd1_1
ID_848	CGGAGAAGCTCTAAGCACGC	Hspd1_2
ID_849	GTGATTATTGAACAGAGTTG	Hspd1_3
ID_850	TGACTTAGGAAAAGTTGGGG	Hspd1_4
ID_851	TGATGTGTTAATAAAATACG	Hspd1_5
ID_852	TGCCAATAACACAAACGAAG	Hspd1_6
ID_853	ACATGGAATGTCCAAACCAG	Hsph1_1
ID_854	AGCTTCGTCTGCATTGAGCG	Hsph1_2
ID_855	CGAGTGCTTTATGAATGACA	Hsph1_3
ID_856	GCAAGATCTCCCGAATGCCG	Hsph1_4
ID_857	GTGTGCACGAGGTGTTCAGT	Hsph1_5
ID_858	TTGGTCCCAATGAAAAATGG	Hsph1_6
ID_859	CACCTCAACGCCTAACACGG	HTR2B_1
ID_860	CCATGTACCAGAGCCCAATG	HTR2B_2
ID_861	TTTCAGTGAGAAGGGTATCG	HTR2B_3
ID_862	TGCATTCATCAAGATTACAG	HTR2B_4
ID_863	ACATCGAGGAATAACCAGGC	HTR2B_5
ID_864	TCTTGATGAATGCAGTAGCC	HTR2B_6
ID_865	AAGAATCAAGGAAGAATATG	Ifitm3_1
ID_866	CACCTTCACGGAGTAGGCAT	Ifitm3_2
ID_867	CTGACAGAAGCCGATCCGTG	Ifitm3_3
ID_868	GGTGTCGGTGCCTGACCATG	Ifitm3_4
ID_869	TCTAGGGATCGGAAGATGGT	Ifitm3_5
ID_870	TTGATTCTTTCGTAGTTTGG	Ifitm3_6
ID_871	AGTGCCAAGAGACCAGACCC	IGF2BP1_1
ID_872	TGGCACTACCACCTCAGCTG	IGF2BP1_2
ID_873	GAACTTGACCGCAGCTGAGG	IGF2BP1_3
ID_874	TTGGAGTCAGGTGTTTCTGG	IGF2BP1_4
ID_875	ACCTGACTCCAAAGTTCGAA	IGF2BP1_5
ID_876	TAACTTGAGCCAGGATGTCT	IGF2BP1_6
ID_877	AGGGCACACTAGTAACCCGG	IL1R2_1
ID_878	ACGCTGATGGAAAGATACAG	IL1R2_2
ID_879	GAGGCTGGAAGGTGAACCTG	IL1R2_3
ID_880	CCACAGACATTTGCTCACAG	IL1R2_4
ID_881	GCCAGGAATACAACATCACT	IL1R2_5
ID_882	TGATCCCAAGAGATGAGCCA	IL1R2_6
ID_883	GAATTTCCAGTTGTCCAGCG	IL6ST_1
ID_884	ATTCTGCTCGATCTGCCCAA	IL6ST_2
ID_885	ACTCTGAGGAGACCTTCCCA	IL6ST_3
ID_886	GTCAAAATTGATAGACTCTG	IL6ST_4
ID_887	TGTGAACGTGACACTGGACG	IL6ST_5
ID_888	AAATTTGTAGGTTTATCTGG	IL6ST_6
ID_889	ACTATGCAGTAATCCTCGCG	Impa1_1
ID_890	AGTTAGTCGTTCCATCAATG	Impa1_2
ID_891	CAGAAGAGGTACCTGTGACA	Impa1_3
ID_892	GAGAACGATCCGTAAAGTCT	Impa1_4
ID_893	GTCAGTAACTGTTACCAAGT	Impa1_5
ID_894	GTGGAAGATAAGATGTACAC	Impa1_6
ID_895	CAGACCCTCAGAGCAAGCTG	INO80C_1
ID_896	TCACAGGCTACCTGGCCCTG	INO80C_2
ID_897	TAGCCTGTGACCACATCCGA	INO80C_3
ID_898	TTAGCTGGCTTGAAGGATGG	INO80C_4
ID_899	TTAGGATCGTTCAGTTGCCA	INO80C_5
ID_900	CTGCTGAAAGGGCGTTGCCA	INO80C_6
ID_901	ATCTTCACGTCCATTATACA	Ipmk_1
ID_902	CAAACGATAGAACTTTGGCG	Ipmk_2
ID_903	CAGCTCCAGGAGAACAGCAT	Ipmk_3
ID_904	CCAGCCACCTGATGCGACAG	Ipmk_4
ID_905	CTCTACCTTCTGAATACTGG	Ipmk_5
ID_906	GAGACACAAAACCAGCACTA	Ipmk_6
ID_907	AACGCAGCTTGAGTGCAACG	Iqcc_1
ID_908	CAAGCCCGTATTTCTCCCAG	Iqcc_2
ID_909	GAAGGCTCTGGAATTGACGT	Iqcc_3
ID_910	GGCCATCAACAGTCGAAAGG	Iqcc_4
ID_911	GGGGCTTCAATCTGCCCTTG	Iqcc_5
ID_912	GTCTCCAAGATGGAAAATGC	Iqcc_6
ID_913	ACATTTCCACAGACCAACCA	Irf9_1
ID_914	CAAGAGTTCCGAATTTGAGG	Irf9_2
ID_915	CTTCATCTATGGTGGCCGAG	Irf9_3
ID_916	GGAGAGTGGCCATTTCCCAG	Irf9_4
ID_917	TAAGGAAAAGCACAAAGATG	Irf9_5
ID_918	TGTGTCTGTAGGAAAATGGG	Irf9_6
ID_919	AAGATGGCACAAGTTTGCTA	Jam2_1
ID_920	ACCCCAGAGACTTACAGTCC	Jam2_2
ID_921	GTCACAGTAATAGAGTTCCA	Jam2_3
ID_922	GTCAGCGCTCCGACTGAGCA	Jam2_4
ID_923	TGAAATCTATCATCTCAGCA	Jam2_5
ID_924	TTCTGTTATGACTGGAAGTG	Jam2_6
ID_925	CCTTGGCCAGGCCAGCACGG	KDM4B_1
ID_926	TCCATAGATGGGTGAGACAA	KDM4B_2
ID_927	CGAATGCGGGACCATCATTG	KDM4B_3
ID_928	CATGACTTTCCGCCCCACCA	KDM4B_4
ID_929	GTCCCTGAATTCATCCATGG	KDM4B_5
ID_930	ACTTAGGCTCGCCGAAGTGC	KDM4B_6
ID_931	ATGTGCAGGAGATCTCACAT	Kiaa1109_1
ID_932	CGATCATCATTCTAAACACG	Kiaa1109_2
ID_933	CTTGTCCAGTGGAGTATACG	Kiaa1109_3
ID_934	GGTGAACCGCACACACCTAG	Kiaa1109_4
ID_935	TGGAGAAGATGACATGTACA	Kiaa1109_5
ID_936	TGTGGGAAATCGTGGAAGTG	Kiaa1109_6
ID_937	AGCGTTTCAACTCTTCATTG	Kifc1_1
ID_938	ATTCCTCCAGCTCCAAGACA	Kifc1_2
ID_939	CCAATAGCAGAGCACCCACG	Kifc1_3
ID_940	GAGAGGCTAAGGCCCGTCGG	Kifc1_4
ID_941	GGATCAGCCCTTCCAATTGG	Kifc1_5
ID_942	TCAGCAAGCAGGCTCAAGAG	Kifc1_6
ID_943	GGACCTGGAGAAGCACACGA	KMT2D_1
ID_944	ATTGACGCCACGTTGACCGG	KMT2D_2
ID_945	GGAGGTCGTGACGTTTGACA	KMT2D_3
ID_946	TCCGAAACATGTAAATACCG	KMT2D_4
ID_947	CGGCACCATCATTCGCAATG	KMT2D_5
ID_948	TCGGCGGGAGAAAATCTATG	KMT2D_6
ID_949	AAGGCACTTTATCATGCAAG	Kpnb1_1
ID_950	AATCGTAAAGAACAGTGCCA	Kpnb1_2
ID_951	AATGAAAAGTGACATTGATG	Kpnb1_3
ID_952	CTATTGATGCTAATGCTCGA	Kpnb1_4
ID_953	GTAACCAATAGCTTCCAATG	Kpnb1_5
ID_954	TTGTTCGAGACACAACAGCG	Kpnb1_6
ID_955	AAGAGGAGTACAGTGCAATG	Kras_1
ID_956	AGATATTCACCATTATAGGT	Kras_2
ID_957	CTGAATTAGCTGTATCGTCA	Kras_3
ID_958	GCAGCGTTACCTCTATCGTA	Kras_4
ID_959	TGAAGATGTGCCTATGGTCC	Kras_5
ID_960	TTCGTGTCTACTGTTCTAGA	Kras_6
ID_961	CCTCAGCGATGTGCGACACA	Lhx6_1
ID_962	CGACCACCCGCTGTCTCGAA	Lhx6_2
ID_963	GAGCAGACAGACGGTGTGCT	Lhx6_3
ID_964	GGAACCAAGTGCGCCCGGTG	Lhx6_4
ID_965	GGATTGGGTACCGTTCTCGG	Lhx6_5
ID_966	TGAGGAATTCGGCCTCGTTG	Lhx6_6
ID_967	ACAGCCCTCAGTGACAAGCA	Lmnb2_1
ID_968	AGGTACGGGAGACCCGACGG	Lmnb2_2
ID_969	CGACCCACGTACCTCGCGAG	Lmnb2_3
ID_970	CTGCAGCCGAGACAGACGCG	Lmnb2_4
ID_971	GCCTAAAAGCTGGTAGCTGA	Lmnb2_5
ID_972	GCTGCAGATTGAAATTGGAA	Lmnb2_6
ID_973	ACAACGGAGAATCTCACATG	Lrch3_1
ID_974	AGTGTGGCGGTCACAAATGG	Lrch3_2
ID_975	ATCTGCCAGATTATGAACGG	Lrch3_3
ID_976	CCAGGGCTCGGTCGACCGAG	Lrch3_4
ID_977	GGAGGTTCCGGTAACAAACA	Lrch3_5
ID_978	TTGTATTCGGTATATCCCAG	Lrch3_6
ID_979	CTTCCGGGCGGCCGGCACAA	Lypla1_1
ID_980	GAGAGCAGTGTATAAAGACA	Lypla1_2
ID_981	TGGACAGATGTATTTGATGT	Lypla1_3
ID_982	TGGACTTTCACCAGATTCCC	Lypla1_4
ID_983	TGTGAAAACGAAGCCCGAAG	Lypla1_5
ID_984	TTCACGGATTGGGAGATACA	Lypla1_6
ID_985	ACGAGTGCGAGAAACACCCG	MAB21L2_1
ID_986	CCAGACACTAGTAGCCCAGG	MAB21L2_2
ID_987	CTAGTGTCTGGAAACGCGAG	MAB21L2_3
ID_988	GCAGCGTCTTCAGCACCGAG	MAB21L2_4
ID_989	TGCTCAAACTAAGCGATGGG	MAB21L2_5
ID_990	AGAAGTCTGCAAGGTAGTGT	MAB21L2_6
ID_991	GTGCTGAGCTGAAGAACCAG	MAD1L1_1
ID_992	CTACCAGATTGACGTGACCA	MAD1L1_2
ID_993	GCTCTATGGTGAGCGCACTG	MAD1L1_3
ID_994	CTGGTGCTCAGCGTATCGGG	MAD1L1_4
ID_995	CTTTGATGAGGGCAGACTGG	MAD1L1_5
ID_996	TTAACCCAATCAGCATGGCC	MAD1L1_6
ID_997	AGCAGCAGTCCCAACATTAG	Magt1_1
ID_998	CAGCTGAGCAGATTGCCCGG	Magt1_2
ID_999	CATGGCAAAAAATATCCTGT	Magt1_3
ID_1000	GGTTAGTCAGCTGATGGAAT	Magt1_4
ID_1001	GTGGAGCTTTAACAAGACGA	Magt1_5
ID_1002	TTTCTTTGGGCAGAGGCCGA	Magt1_6
ID_1003	CCACTGGGTGTTTAACACAG	MAN1A2_1
ID_1004	CCTCTGTGTTAAACACCCAG	MAN1A2_2
ID_1005	CATCTTATTAAGAAGTCCCG	MAN1A2_3
ID_1006	CTTATTAAGAAGTCCCGAGG	MAN1A2_4
ID_1007	CAGTGGAAGCCGTGGCTGTG	MAN1A2_5
ID_1008	TGGAGCAGATGGTTCCAGAA	MAN1A2_6
ID_1009	AAATAATTACCAACCAATTG	Manea_1
ID_1010	AAGGAGTGATAGAATCAACA	Manea_2
ID_1011	ATAGATACAAGACCAGGACT	Manea_3
ID_1012	CATAGTCCTCCAGACGACAT	Manea_4
ID_1013	CGAACACTCTGAGATCCGGA	Manea_5
ID_1014	GCATGTAAAAAGTAATTCAG	Manea_6
ID_1015	AGACCGAGAGAAGTATCTAG	Mapk6_1
ID_1016	AGCCAGTTAACAGACGATGT	Mapk6_2
ID_1017	CAGCTGATACATGAAAAGCC	Mapk6_3
ID_1018	CATACTTAGATAACCTGGTG	Mapk6_4
ID_1019	GATCCTCCTCGTGCACAACA	Mapk6_5
ID_1020	GCTCCGAGAACTGACAATCG	Mapk6_6
ID_1021	AGGCTGCAGAGTCAGATCAA	Mapk7_1
ID_1022	CCTTGGGAGACAGTATACCC	Mapk7_2
ID_1023	CGCCGAAGACACCACCCCGT	Mapk7_3
ID_1024	GGTGTAGGTCGCTCTCCATG	Mapk7_4
ID_1025	TGCCTGCGTATACTCGTGCA	Mapk7_5
ID_1026	TTGAGGACTTCCATGCACGA	Mapk7_6
ID_1027	ACTCGCAGACCATCTACGTG	Mars2_1
ID_1028	GAGTGGACATAGATGCGATG	Mars2_2
ID_1029	GGTTCCGGTGTGATTGCCTG	Mars2_3
ID_1030	GTTCACGTAGAAGATAGGTG	Mars2_4
ID_1031	TCGATCGCACAGCTCGATCG	Mars2_5
ID_1032	TGTCCCGTGTCTCTCGAGAG	Mars2_6
ID_1033	ATTTGATCCCCCACAACCCG	Mbd5_1
ID_1034	CAACACCGCTATTCATCCAG	Mbd5_2
ID_1035	GAGATGGTCAGATTGAAAGA	Mbd5_3
ID_1036	TCCAGTAGTACCTTCACGGG	Mbd5_4
ID_1037	TGATGGACATCATCAGTACA	Mbd5_5
ID_1038	TTGTGGTGGAACATTGCTCG	Mbd5_6
ID_1039	ACCCGGGTGGAGATAGATCG	Mcm4_1
ID_1040	AGGATTTCAGTCACACTGGG	Mcm4_2
ID_1041	CTCAGGGTCTTTCATCACAT	Mcm4_3
ID_1042	CTGGGAGTGCCATATGTCAA	Mcm4_4
ID_1043	GGTTATACCAACCTTTGACA	Mcm4_5
ID_1044	TTGTTGACAAGGTTCAACCA	Mcm4_6
ID_1045	ACACCAAAGAATGCCTGGAG	Med10_1
ID_1046	ACAGCAGCTGCACGATATCA	Med10_2
ID_1047	CATTCTTTGGTGTAGAGCTG	Med10_3
ID_1048	CCCGTAACAATAAAGTTTCT	Med10_4
ID_1049	GGAGAAGTTTGACCATCTGG	Med10_5
ID_1050	GTGGAGAACATTCGGCAGCT	Med10_6
ID_1051	ACCTCGGATTCTGTATACAC	Meg8_1
ID_1052	AGACACTGTACCGAGCACCG	Meg8_2
ID_1053	GAGCAGGAATCTCACAACCG	Meg8_3
ID_1054	GATGAGAAGAGGTGTAACAC	Meg8_4
ID_1055	GATGCGATCTGAGTACTGAG	Meg8_5
ID_1056	TTGTACTTGATTGCGTCCTG	Meg8_6
ID_1057	GAGCTACTTGCAGGTTAACG	METTL11B_1
ID_1058	TATCATACTGAAGGACAATG	METTL11B_2
ID_1059	AGTAGCTCTGGGCTTCAAGG	METTL11B_3
ID_1060	TGCAGTGCAAACATCCACAC	METTL11B_4
ID_1061	TATTAGGAAGAGTGGACTGG	METTL11B_5
ID_1062	GCTCTGGGCTTCAAGGAGGA	METTL11B_6
ID_1063	GCCTTAGGTTGGATATGGGG	METTL21A_1
ID_1064	AGTTACTATCCCGTTCATAG	METTL21A_2
ID_1065	CTCAGGTGACTATCACGGAT	METTL21A_3
ID_1066	CACAGGGCTGGTGGGCATAG	METTL21A_4
ID_1067	TGTCGTCCTTTCCATGTATC	METTL21A_5
ID_1068	AGATGGGTGCTGTGGAGCTC	METTL21A_6
ID_1069	AGTGAGGGTGCCATACCGCG	MEX3B_1
ID_1070	ACGTCGCGGAGATCGTAGGG	MEX3B_2
ID_1071	GTGTCCCGTCTGCCACACGG	MEX3B_3
ID_1072	ACCCAGTTCCGAACACGTCG	MEX3B_4
ID_1073	GACAGACCACTATCCAAGTG	MEX3B_5
ID_1074	TACGATCTCCGCGACGTGTT	MEX3B_6
ID_1075	ACACCTGTGCTAGACCCACA	Mfsd5_1
ID_1076	ACGACCCAGCCAGTCCACAA	Mfsd5_2
ID_1077	CACCCAACAGCAACACCCGG	Mfsd5_3
ID_1078	CAGCCCTATCCAACTAGCCA	Mfsd5_4
ID_1079	CTGGTACATCCACGAGCACG	Mfsd5_5
ID_1080	GCCTTGGCTCTACGAAACTG	Mfsd5_6
ID_1081	GAGCTGCTGTCTCGTCACGA	Mia3_1
ID_1082	GCAACTAGAGACAATTGCAG	Mia3_2
ID_1083	GCGACAACTATCCCCCCGAG	Mia3_3
ID_1084	GTACTTCAGGAAACGATGCA	Mia3_4
ID_1085	TGCATCCAAAGACAGTACAG	Mia3_5
ID_1086	TTTAGAAAGATCTATCGAGG	Mia3_6
ID_1087	AGGCAGGTAGTACCTCAAGC	Mical2_1
ID_1088	ATCAAACTCAAAGTCAGACA	Mical2_2
ID_1089	CAACCAACTGGCATTTGATG	Mical2_3
ID_1090	GTTGAGGTTTGGGTACCGCG	Mical2_4
ID_1091	TCCCACAAGGAGTACAAGCG	Mical2_5
ID_1092	TTCACTATCCATGACCTGCG	Mical2_6
ID_1093	AGAGCTCAGACATACCCTTG	Mki67_1
ID_1094	CAAGTCGAACTGTCAGCAAG	Mki67_2
ID_1095	CTCCTGGGATAACGCCACCG	Mki67_3
ID_1096	GAACACCTACAATTAGGAGA	Mki67_4
ID_1097	GAGAAACAAACACAGTCACG	Mki67_5
ID_1098	TTGCTGTGAATGCCGCACAG	Mki67_6
ID_1099	AAGATCCATTATGAACCTCC	Mme_1
ID_1100	ACTTACATGAATTATATGCT	Mme_2
ID_1101	CTTGCTCCTGACTATCATAG	Mme_3
ID_1102	GACTTCTTCAAGTATGCTTG	Mme_4
ID_1103	TGTTACCAGATATATATGGG	Mme_5
ID_1104	TTTGACCAGCTGAATGACTG	Mme_6
ID_1105	ATCCAGAGACTTAAGCCGAG	Morc4_1
ID_1106	GAAAAGCCAGCGTCCCATCG	Morc4_2
ID_1107	GTATTGATGAAGACTTACAC	Morc4_3
ID_1108	TACATGTAAGGATACCGTGG	Morc4_4
ID_1109	TGGCACTGAAGGGTCGCGTG	Morc4_5
ID_1110	TTCTCATTTGGAATATCCGG	Morc4_6
ID_1111	AATATTCAGGCTGTTCACAA	Mpzl1_1
ID_1112	CACAACTGGATGGTTGACCA	Mpzl1_2
ID_1113	CTCACACAGCCCGAGCATCG	Mpzl1_3
ID_1114	GGATGCGGTCCTTACCGACA	Mpzl1_4
ID_1115	GTGACTCGGTCTTTAAATGG	Mpzl1_5
ID_1116	TGGACACATTAGGCTCCACG	Mpzl1_6
ID_1117	ACTCCATAATCCCTCTTAAG	Mrpl15_1
ID_1118	AGGTTGGCCAGGCTCACTCT	Mrpl15_2
ID_1119	ATGGATTTAATGAAGGACAT	Mrpl15_3
ID_1120	CGTCCAAGAGATCGGAGAAG	Mrpl15_4
ID_1121	GCTGCCATTGAAAAAAATGG	Mrpl15_5
ID_1122	GTTAGGTCAATAGGTTGAGT	Mrpl15_6
ID_1123	AAGTGCATAGCCATACAGCT	Mrps27_1
ID_1124	ATACACTTGTTAATAAGGTG	Mrps27_2
ID_1125	CATCATGATCTCAAAAACCA	Mrps27_3
ID_1126	GACACTGTCTAATCCAGCTG	Mrps27_4
ID_1127	GCAGCAGCCACCAACCTGCG	Mrps27_5
ID_1128	TATGGCAGGACCTACCCAGA	Mrps27_6
ID_1129	ATTACTGCGAAGCTGCAAAG	Myo16_1
ID_1130	CATCTCCTCGATCGACTCGG	Myo16_2
ID_1131	CATTGACGCCCCTGTCAATG	Myo16_3
ID_1132	CTATCGGCGATACTACACAT	Myo16_4
ID_1133	GAACGCTTCCGATATCGCCC	Myo16_5
ID_1134	GCAGGCCATATACATCGTGG	Myo16_6
ID_1135	CTCAGGGTCCAGGACGCGAG	Nars2_1
ID_1136	GGAAAGCCTTCAGATTGTTG	Nars2_2
ID_1137	GGAACTCTTCAAGGCGACCA	Nars2_3
ID_1138	TCACATCCAACGACTGTGAG	Nars2_4
ID_1139	TCAGTCCAAGAGGCAAAATG	Nars2_5
ID_1140	TTCACCTAGAAGTGATGTCA	Nars2_6
ID_1141	AACATAATCAATAAAGACGG	Ncam2_1
ID_1142	AGAGATGACCTTAACATGCA	Ncam2_2
ID_1143	ATGCAAACATAGAAGATGCA	Ncam2_3
ID_1144	CTTCTCCAGTGGATTGACGC	Ncam2_4
ID_1145	GTGCCCACCAATCCGACTAG	Ncam2_5
ID_1146	TACCAAAATACTAACTGTCG	Ncam2_6
ID_1147	AAGCAGAAGATATGAAAACA	Ncbp3_1
ID_1148	ATGCTCTATCGTAGGCAATG	Ncbp3_2
ID_1149	CCAGCTAACAAACTTGCTAA	Ncbp3_3
ID_1150	GCAGGCAACTACCGGAATGT	Ncbp3_4
ID_1151	TGCCAGTGAAGACAAGTCGT	Ncbp3_5
ID_1152	TGCCGATGACAGAGTCGTGG	Ncbp3_6
ID_1153	AAAAATTTGGAAGAAAAGCA	Ncl_1
ID_1154	AGCCAAAGTCATTCCAACAC	Ncl_2
ID_1155	CACAACCCCAGCAAAGAAGG	Ncl_3
ID_1156	CCTCTCTTTCAACATCACTG	Ncl_4
ID_1157	TAAAAATGATCTTGCTGTTG	Ncl_5
ID_1158	TCCTATGAAAGCCAAGAGTG	Ncl_6
ID_1159	AGAACGGCAAGTTTCCCGTG	Ncstn_1
ID_1160	AGGGACAGAACTCACCCGTG	Ncstn_2
ID_1161	CCAGCAGAACCATGTAAGGG	Ncstn_3
ID_1162	CCTTCAGCATCAACCCAGGT	Ncstn_4
ID_1163	GGTGACTCACCGATTGTGGA	Ncstn_5
ID_1164	GTGCTATCAAGATCACAACC	Ncstn_6
ID_1165	AGGAGATAACTGAGTACCGG	Nefh_1
ID_1166	CGGTCAGATCCAGGGCTGCG	Nefh_2
ID_1167	GGACCTGCTCAACGTCAAGA	Nefh_3
ID_1168	GGTAGTAGAGAAATCCGAGA	Nefh_4
ID_1169	TGAGCCCAAGTCTCCAGCTG	Nefh_5
ID_1170	TGAGGTCAAGTCACCAGGTG	Nefh_6
ID_1171	CACATTCCTGCAACCCAGTG	Neto2_1
ID_1172	GGTCAACGGGAAGATTCATG	Neto2_2
ID_1173	GTCAGCTCTATTCGTTGACG	Neto2_3
ID_1174	TCAAAACTGTGCATACCCTT	Neto2_4
ID_1175	TGGGATTTAAAATACCTCCA	Neto2_5
ID_1176	TGTGGGCAGACGAAGGCAGT	Neto2_6
ID_1177	ACAGCATGTCATACCTGAGT	Nkd1_1
ID_1178	CAATGGCAAAGTGACCCGTG	Nkd1_2
ID_1179	CCACATCAAGCAAGACACTG	Nkd1_3
ID_1180	CGTGGGTGACACTTCTAGAG	Nkd1_4
ID_1181	GTGGGGTTGGAGATTCGAGG	Nkd1_5
ID_1182	TTGGGCAAGGAAAGGCATCG	Nkd1_6
ID_1183	ACAGCCCTAACCTTCTTGGG	Nolc1_1
ID_1184	ACTGGCTCGCTTGACCTGTG	Nolc1_2
ID_1185	AGTCAGACCTCCTGCGAAGA	Nolc1_3
ID_1186	ATAGATGTCCAAGAGGGACG	Nolc1_4
ID_1187	GAAAAGTGCCACAACCCCCA	Nolc1_5
ID_1188	GGTGGTGGAACTGAACTGTA	Nolc1_6
ID_1189	AAACAATTGCTCTATGACTG	NR2F2_1
ID_1190	AGTACCCCAACCAGCCAACA	NR2F2_2
ID_1191	CAATTGCTCTATGACTGAGG	NR2F2_3
ID_1192	CCTGCAGATCACGGACCAGG	NR2F2_4
ID_1193	CGAGCTGTTCGTGTTGAATG	NR2F2_5
ID_1194	GCTCTTGGAAGATCCGTATG	NR2F2_6
ID_1195	AGATCATACAGACAAGCAAG	NR3C1_1
ID_1196	CTGCAATCTTTGTAATTCAG	NR3C1_2
ID_1197	ACTCCAGTCAGAATTGGCAG	NR3C1_3
ID_1198	GTCTGTATGATCTCCAACCC	NR3C1_4
ID_1199	GTACTCATGGATGTTTCTCA	NR3C1_5
ID_1200	ATGTTTGGAAGCAGTAGCTA	NR3C1_6
ID_1201	CTTGACTAGGGACAAGACGG	NT5C_1
ID_1202	GGTGGTGCAGATGAAGACCT	NT5C_2
ID_1203	TATCTTGACTAGGGACAAGA	NT5C_3
ID_1204	CAGTGGTCGTACTTCAGCAG	NT5C_4
ID_1205	TGGAGCGGATTATCTTGACT	NT5C_5
ID_1206	GCCTAGAGGAGACCCCAAGC	NT5C_6
ID_1207	AGGCTGTAGCACTAGCACAA	Nudt1_1
ID_1208	ATATGCACGTCCATCAGCTC	Nudt1_2
ID_1209	CCATTGAGGATGGGGCTAAG	Nudt1_3
ID_1210	GGAAGAAAGTGGTCTGAGCG	Nudt1_4
ID_1211	GGGACGCCCACAGAAAGTGA	Nudt1_5
ID_1212	TGGCCGCTGGAATGGCTTCG	Nudt1_6
ID_1213	AACAAAAGAATTTACCACGG	Nudt15_1
ID_1214	ATGCGCTCAGAGAGAAACCT	Nudt15_2
ID_1215	CTGCTCACCCGAATTCCAAA	Nudt15_3
ID_1216	TACCATATTAATGAAAGGAG	Nudt15_4
ID_1217	TGACTCATGATTCGGAGCCG	Nudt15_5
ID_1218	TTCCCCAGAAGGACGCAGCG	Nudt15_6
ID_1219	ACGCAGCGTGTAGAGCAACG	NUDT8_1
ID_1220	CGCCTGGTTGGGAGACACAA	NUDT8_2
ID_1221	ACGCGGGGACCCCGCGCACG	NUDT8_3
ID_1222	TACGGCCCTTCGGGAGACTC	NUDT8_4
ID_1223	GGGCCGTATGTATTACATCT	NUDT8_5
ID_1224	CCCGGTCATACACTGGCTGC	NUDT8_6
ID_1225	AGTCTCTAAGAACCTCACCA	OLFML2B_1
ID_1226	GGGGCGAGTGGATAAACTGG	OLFML2B_2
ID_1227	GGAGAATGAGCAAATCAAAG	OLFML2B_3
ID_1228	CGAACGGAGCTGAACAAGCG	OLFML2B_4
ID_1229	ACATTTACAGGATGAGCCCG	OLFML2B_5
ID_1230	CAGGGATTGACGGCAGACGG	OLFML2B_6
ID_1231	ACTGGATATCTAGCAAACGA	Osgin2_1
ID_1232	CCCTTACCAAGAACTAAGTG	Osgin2_2
ID_1233	CTACAGACCGTATTTATCAT	Osgin2_3
ID_1234	GGCTATCAGCGAATAGCAGG	Osgin2_4
ID_1235	GGGGCGATCGTCCAATCCAG	Osgin2_5
ID_1236	TTTGGAGCTGCTATAAACAA	Osgin2_6
ID_1237	CCCATCACTACCAATTACCA	Papss2_1
ID_1238	CTTGATGTACGAAGGTCGGA	Papss2_2
ID_1239	GAATATCCGCCGGATCGCGG	Papss2_3
ID_1240	GGTGCTAGAGAGAATAAGGT	Papss2_4
ID_1241	GTTGATACCTGTTAGCCACA	Papss2_5
ID_1242	TCGACACTCTACTGGACGGT	Papss2_6
ID_1243	AGAGGCGGCAGAACTTACTG	Paqr9_1
ID_1244	AGCTGATGGAAGCGTAGTCC	Paqr9_2
ID_1245	CCCGACGCATAGCACCACAG	Paqr9_3
ID_1246	GAACGGGTAGGAGCACCAGT	Paqr9_4
ID_1247	GCGCGCGGTAGACCGCGATG	Paqr9_5
ID_1248	TCATCCTGTCCGGCTACCGG	Paqr9_6
ID_1249	AAGGAGCAAGGTTCCAACTG	Pcdh18_1
ID_1250	AATGATGGTCAGCACAACGG	Pcdh18_2
ID_1251	ACTGTGGTGATATACGCCCC	Pcdh18_3
ID_1252	AGGAGAGGAGAATTCCCCCG	Pcdh18_4
ID_1253	TGAGAGTGCCCATTCCGCAG	Pcdh18_5
ID_1254	TTATGGTCCTGTTTGCAACG	Pcdh18_6
ID_1255	CAAGCCAGTCTATGAGGTGT	Pcdh8_1
ID_1256	GACGCTGCCGATCCCGACGA	Pcdh8_2
ID_1257	GACGTGCGGGCTCAAGACCG	Pcdh8_3
ID_1258	GAGTCTCATAGTCAAAACTA	Pcdh8_4
ID_1259	GCTGGTCAGCACCTCGGACA	Pcdh8_5
ID_1260	TGCTGACGAAGGAGCCAACG	Pcdh8_6
ID_1261	AAATTAGAGACAGAGATTCG	Pcdhb15_1
ID_1262	AAGTGACTGCACGAATTGAG	Pcdhb15_2
ID_1263	AGAATTAATTCTCCAGTAAG	Pcdhb15_3
ID_1264	CAGGCTGTTCGTTCCCACAT	Pcdhb15_4
ID_1265	CCCACATCACCTACTCGTTG	Pcdhb15_5
ID_1266	GTGGCAGAGGAAACCGAGAG	Pcdhb15_6
ID_1267	AGAGGTGCTACTTACACAGG	Pcolce2_1
ID_1268	CCACGAAGTCATAGCGACAC	Pcolce2_2
ID_1269	CCTGGATCGCTCGTAGCCAG	Pcolce2_3
ID_1270	CTACTGCAGATACGACTACG	Pcolce2_4
ID_1271	GCCAGACCGAGATTACCCCG	Pcolce2_5
ID_1272	TCAGGAGACCGGTATTGTGG	Pcolce2_6
ID_1273	ACATCGGACCGGACATCCGA	Pdcd11_1
ID_1274	ACGCTGAGGCCTTCAAACCG	Pdcd11_2
ID_1275	CACTTGCTGACATGACCCCG	Pdcd11_3
ID_1276	GAAGAGGTGAAAAGCAACGG	Pdcd11_4
ID_1277	TAGGGTTACAACAACATGTG	Pdcd11_5
ID_1278	TCTGGAAGAGTCCTTTGCCG	Pdcd11_6
ID_1279	ACTCTTCTCAGTAAGCCTGG	PDE3A_1
ID_1280	GTTCTCACTGAAGGTCACGG	PDE3A_2
ID_1281	GTCAGGAACCAGCATCACTG	PDE3A_3
ID_1282	GCAGTGGCAAGTCTCACCGG	PDE3A_4
ID_1283	AAGGATGTACACACATTCGG	PDE3A_5
ID_1284	GACCACAAGAGAGGGCCACG	PDE3A_6
ID_1285	AAGTTGAAAAAGGCAGATCG	Phf23_1
ID_1286	AATAGAAAGTTGGGACCAGG	Phf23_2
ID_1287	ACGAGAAAAAGTGGACCTTG	Phf23_3
ID_1288	GAAGTATGCGTCAATGATGT	Phf23_4
ID_1289	GATAGTTCGAAGGTCCGACG	Phf23_5
ID_1290	TTACATCCCCCCTAGCAAAG	Phf23_6
ID_1291	AAATTCAACTCACCAATGCT	Phip_1
ID_1292	ATGATGCAAAGTATAGACGA	Phip_2
ID_1293	ATGGCCTAACGTTAGAAGAG	Phip_3
ID_1294	GAATTTGGCAGTTTAAACGA	Phip_4
ID_1295	GTCCAGTAGCAAGTATGACA	Phip_5
ID_1296	GTGGCCAAATCGAAGGTGTA	Phip_6
ID_1297	TCTCATCACGAAGTAAAGGG	PIK3C2A_1
ID_1298	GATACAGCAAAGAAACTCTG	PIK3C2A_2
ID_1299	TACTCAGTGCAGAATCACTG	PIK3C2A_3
ID_1300	TGTGCATCACCATGATGAAG	PIK3C2A_4
ID_1301	CGGGAGAATTTCTTCTTGGG	PIK3C2A_5
ID_1302	CCAAAATTTCACGTAAAACT	PIK3C2A_6
ID_1303	TGACGAGTGTGGCCTCACGG	PIK3CA_1
ID_1304	CAAACATGAACTGTTCAGAG	PIK3CA_2
ID_1305	ACAGAGTTTCAGCTGCTCAG	PIK3CA_3
ID_1306	GACTTTAGAATGCCTCCGTG	PIK3CA_4
ID_1307	AAGTATATTCTGAAAGTGTG	PIK3CA_5
ID_1308	GAAGCTGTATAATGCTGGGG	PIK3CA_6
ID_1309	GCATGAGTAGGAGTAAGTGT	PLA2G1B_1
ID_1310	TCATGACCACTGCTACAGTC	PLA2G1B_2
ID_1311	TGGTGCACTTGATCATATTG	PLA2G1B_3
ID_1312	CCCCGGGAGTGATCCCCTGA	PLA2G1B_4
ID_1313	TGAGCAGAGCAGCCAGCAGA	PLA2G1B_5
ID_1314	GGGCGGCTGGGGCACCCCAG	PLA2G1B_6
ID_1315	ACCTGAAGGCTCACTCACGC	Plagl2_1
ID_1316	AGAGGGTAACTCATACCCAT	Plagl2_2
ID_1317	GGATGTCCGACGGCACCTAG	Plagl2_3
ID_1318	GTGTCCCCGAGATTTCACAT	Plagl2_4
ID_1319	TGGGCACCATACATACCCAT	Plagl2_5
ID_1320	TTCACCGAAAGGACCATCTG	Plagl2_6
ID_1321	ACTCCCACCACATTTAAAGG	Plau_1
ID_1322	AGCTCTCCTTCGACTGACCC	Plau_2
ID_1323	CCAACACTGATACCAAAGGT	Plau_3
ID_1324	CCCCCAACAATCTTAAAGCG	Plau_4
ID_1325	GCTATGTGCAGATTGGCCTA	Plau_5
ID_1326	GCTGGTACGTATCTTCAGCA	Plau_6
ID_1327	CTGTGAGCGGGAGATCAATG	POLR1A_1
ID_1328	CATTACAAATCCTCGATACG	POLR1A_2
ID_1329	CCCGAGGACAAGTCAGCATG	POLR1A_3
ID_1330	AACAGGTAAATTGCAGCCCG	POLR1A_4
ID_1331	GTGTGCCCTGGGACCCCAAG	POLR1A_5
ID_1332	AAAGGGTTGTAGACTGTGAG	POLR1A_6
ID_1333	CAGATACTGGAAACCATTGG	Postn_1
ID_1334	CTATTGAGATAGGGTGCGAA	Postn_2
ID_1335	CTGGCTATATGAGAATGGAA	Postn_3
ID_1336	GCTTTCGAGAAACTGCCACG	Postn_4
ID_1337	GTACTTCGCGCCGAGTAACG	Postn_5
ID_1338	TTAACCAAGGACCTGAAACA	Postn_6
ID_1339	AAGAAGCATGACGAACACAA	PPP1R3A_1
ID_1340	GCATGACGAACACAATGGAA	PPP1R3A_2
ID_1341	AACAATCATTTGTTCTCACG	PPP1R3A_3
ID_1342	AAAAGATGATCATCAGTCAG	PPP1R3A_4
ID_1343	CCAACGGTTAATAACTTCCC	PPP1R3A_5
ID_1344	CCTGGGAAGTTATTAACCGT	PPP1R3A_6
ID_1345	AACTCAGAGTGCCCCCCAGG	Pqlc1_1
ID_1346	ACCGTACATACCCCAATACA	Pqlc1_2
ID_1347	ACTATGCTCTGCCACAGGAG	Pqlc1_3
ID_1348	CAATAGCACCAGGCACACAT	Pqlc1_4
ID_1349	CACCTACCTGTCCATCGACT	Pqlc1_5
ID_1350	GCTCTGCACCGAGGTCCGCG	Pqlc1_6
ID_1351	ATTGGACACAACAATCACCA	Prdm4_1
ID_1352	CTTGTCTCTTATGCTCCCCG	Prdm4_2
ID_1353	GAGTTGGGGTGGATATACTG	Prdm4_3
ID_1354	TCCATACACCTATCAATGGA	Prdm4_4
ID_1355	TGTCTCTTCTATCACGCAGG	Prdm4_5
ID_1356	TGTTGGCAGATATACCACAC	Prdm4_6
ID_1357	AACAGTCGCTCTGCCCAACG	Prelid1_1
ID_1358	AGAGTCCTCCAGGATGTACA	Prelid1_2
ID_1359	AGGAAGTCTCACCATCAGCC	Prelid1_3
ID_1360	CGGGTACCGTTGCCAGAAGG	Prelid1_4
ID_1361	TAACCGAAGACATAGTGCAC	Prelid1_5
ID_1362	TGTGTGAACTCTGACAATAG	Prelid1_6
ID_1363	ATCCCAATTCATAATAGCAG	Prepl_1
ID_1364	GTGCACGTCTATGGAGCGTA	Prepl_2
ID_1365	TCAGTGCGCTCCCTAAAGGT	Prepl_3
ID_1366	TCTACACAGAGAAAGACCCA	Prepl_4
ID_1367	TGCTCCTGATGAGAAATACG	Prepl_5
ID_1368	TGGCTTCTATGCGTAAAACA	Prepl_6
ID_1369	ACAGCCAGAGTCGTCATCTG	Prickle2_1
ID_1370	AGGGAACTGAGTGGACGACG	Prickle2_2
ID_1371	CAAGGTCAAATGACCTACGA	Prickle2_3
ID_1372	CAGACGGTGCATACGAAGCA	Prickle2_4
ID_1373	GCCGTGAGGACTATTACCCG	Prickle2_5
ID_1374	GCTGCCGCCCCATGACAATG	Prickle2_6
ID_1375	ACAGTCAAAAGATATTTCTG	Primpol_1
ID_1376	ACGGTGAAATAGCTTCCAAA	Primpol_2
ID_1377	ATCTCAGACTAAACGAAAGC	Primpol_3
ID_1378	TAACTTCATAGCAGTGCAAG	Primpol_4
ID_1379	TGGTGTAACAGAAAAACCGG	Primpol_5
ID_1380	TTTGCTTTGGAGTGCAAAAG	Primpol_6
ID_1381	AGGCGTTGGGAACACCGCCA	Proser1_1
ID_1382	CCAGGAAACCCCTATCCCAA	Proser1_2
ID_1383	CTTGGTGCGATAGTTGCATG	Proser1_3
ID_1384	GACCTGCGAAGACCGACGAG	Proser1_4
ID_1385	GATGAGATGCCACCTGCATG	Proser1_5
ID_1386	TAACAAGTGCTATCCCCCTG	Proser1_6
ID_1387	GAAGCATCAAGTCTTCTCGG	Prr30_1
ID_1388	GAAGGGGACTGACAGGAGTG	Prr30_2
ID_1389	GCGCCCCACATGGTCCACCA	Prr30_3
ID_1390	GGAGGCACACTAGACATATG	Prr30_4
ID_1391	GGGAATTCACAAACTGTGAG	Prr30_5
ID_1392	TTTGAGTCCGAAGAGAAGTG	Prr30_6
ID_1393	ATCGGTTCTGAGCATAGGAG	Prrg3_1
ID_1394	CTCTGTACACCATGACACGG	Prrg3_2
ID_1395	TACGTCAGGGCACCATTGAG	Prrg3_3
ID_1396	TAGCATCTGAGCTCTGTGAG	Prrg3_4
ID_1397	TCAGCAAGACTACCCCCAGA	Prrg3_5
ID_1398	TCCAGGAACTCATTGGCACG	Prrg3_6
ID_1399	AGGCCACCTGCTCCTAAGCG	Prrt1_1
ID_1400	CCGTGCCCACCGGATACACA	Prrt1_2
ID_1401	CTTCGTGGTTCCCACGCACG	Prrt1_3
ID_1402	GCCACCCGACCCTTATCTGC	Prrt1_4
ID_1403	GGTAGCGTGGCGGAAGACGA	Prrt1_5
ID_1404	TGTGAGGATGGGGCCGTTTG	Prrt1_6
ID_1405	AACTCCCAGCTCCCTACTCT	Prrt3_1
ID_1406	GACCACGCCGAGATGTCGAG	Prrt3_2
ID_1407	GCAGCCACTAGTGCTAATCG	Prrt3_3
ID_1408	GGGGTCGGCTCCATTCAGCG	Prrt3_4
ID_1409	GTGCTCAACCTTCTAACACA	Prrt3_5
ID_1410	TGTCTCGGGTACCGGAGTGT	Prrt3_6
ID_1411	CAGACGCAGACGTCATCTGT	Prss12_1
ID_1412	GACTGAGATGAACACATACG	Prss12_2
ID_1413	GAGAAGAAAGCATCAAGTAG	Prss12_3
ID_1414	TCCTGGGGCGAACATAACTG	Prss12_4
ID_1415	TGCACTTCACATTATCCATG	Prss12_5
ID_1416	TTTCCCATCAGACTAGTGGA	Prss12_6
ID_1417	AGAGAATCGCTCGAGCCAAG	Psd_1
ID_1418	ATTACACTGGAAATATCGCT	Psd_2
ID_1419	ATTGGTCCCACCCCAGATCG	Psd_3
ID_1420	CCTTCCTGAAGCCATCGAGT	Psd_4
ID_1421	GAAGCAGGTAGGCCATTCAG	Psd_5
ID_1422	GCCAGAATCAGGTTCAAGAG	Psd_6
ID_1423	AGAGTGAACAGTATCAGCCC	Psmd9_1
ID_1424	CAAGGCTAATTACGACGTCC	Psmd9_2
ID_1425	GAGAAGAGGCCATGAACCGC	Psmd9_3
ID_1426	GGATCTGATGCGACGCAAGG	Psmd9_4
ID_1427	TGGCATGAACGAACCGCTGG	Psmd9_5
ID_1428	TGTACCAGGTCCGAACAGCA	Psmd9_6
ID_1429	AGCATAGTGTCAATGGCCGG	Ptprg_1
ID_1430	GACTTCTTGGACAACCCACT	Ptprg_2
ID_1431	TAAAAAGCCTATGTCCCGAG	Ptprg_3
ID_1432	TCCACTATTTCACTACAGGG	Ptprg_4
ID_1433	TGGAAGACAGCAGTTCACCT	Ptprg_5
ID_1434	TGTCGACTCGGCACCGACGA	Ptprg_6
ID_1435	GATACCCACAGTGCTGACAA	RAB3B_1
ID_1436	GCTTCACACGCTTCTCATGG	RAB3B_2
ID_1437	AGCATAGCGGAAAAGGAAGG	RAB3B_3
ID_1438	GGAGTCCTTCAATGCTGTCC	RAB3B_4
ID_1439	AGCATTGAAGGACTCCTCGT	RAB3B_5
ID_1440	CCAGTCCTGGACAGCATTGA	RAB3B_6
ID_1441	ATATTCCGCTCATACTCCAG	RAB40B_1
ID_1442	ACAAAATCTCCCCTGCCCCG	RAB40B_2
ID_1443	CCTCAAAGAAGGTCACACCC	RAB40B_3
ID_1444	GTGCACCTCTGGAGTATGAG	RAB40B_4
ID_1445	GGTTGGCAATGTCATAGACC	RAB40B_5
ID_1446	TGGGGTTCCTAAAATCTTGG	RAB40B_6
ID_1447	GAAGTATCAAAGAACCAACC	Racgap1_1
ID_1448	GACACCGGTTAAGATTGGAG	Racgap1_2
ID_1449	GGCACACCTCAGAATACTGG	Racgap1_3
ID_1450	GTGACTGTTCCCAGTGATGG	Racgap1_4
ID_1451	TGGACGTGGAGATCAAGCGG	Racgap1_5
ID_1452	TGGCAGTATTCAGCTGAGCG	Racgap1_6
ID_1453	AGAAGCTGAATAAAGAAGCA	Rad50_1
ID_1454	CAAAGAAATTAATCAGACCA	Rad50_2
ID_1455	GAACTGGGAGTAAACTGCTG	Rad50_3
ID_1456	GGAAATTGTCAGGTCCTACG	Rad50_4
ID_1457	TTAGGAACGTGAATTAAGCA	Rad50_5
ID_1458	TTGCTCAAGAAACAGACGTG	Rad50_6
ID_1459	AAATATCACACATCACAGTG	Rasa2_1
ID_1460	ATTCAGTAAGCATTACCTAG	Rasa2_2
ID_1461	GGTCGCAAATGAAAAGCATG	Rasa2_3
ID_1462	TCATCTAAAACCGATGACCT	Rasa2_4
ID_1463	TGCAGCAACAGTCGTACAAG	Rasa2_5
ID_1464	TTACAAAGAGATCTTCGTAT	Rasa2_6
ID_1465	AGGTGACAGACTGTGAAGGC	Rassf8_1
ID_1466	ATCGTGTCTTTGAACAAGTG	Rassf8_2
ID_1467	GAAGCAGCTGGAGTCCAGTG	Rassf8_3
ID_1468	GAGGATCAAGAGAAACGACG	Rassf8_4
ID_1469	GGAAGTCACAACTTGCCAGG	Rassf8_5
ID_1470	GGCCGGAGCTTGGCTAAGGG	Rassf8_6
ID_1471	AAGGGCTTGTACATAGTCCC	Rbm41_1
ID_1472	AATCAATAAGCTTTGCCACA	Rbm41_2
ID_1473	AGCTGTGCCACTACCACTCA	Rbm41_3
ID_1474	AGGTATCGAGTTGATGTTGA	Rbm41_4
ID_1475	GACACTACATGAAAAAGACC	Rbm41_5
ID_1476	GTAATAAAGAGCCTTAAGGA	Rbm41_6
ID_1477	AGATGTTAGATGTGGGAAAG	Rcbtb2_1
ID_1478	ATACACTACAGTCAACGATG	Rcbtb2_2
ID_1479	CCAGCCCACCCCATGCAGAG	Rcbtb2_3
ID_1480	CCTGGGGTTATAATAACTCA	Rcbtb2_4
ID_1481	CTGCTGCCAAGACACAAGGT	Rcbtb2_5
ID_1482	GAAGGTCAAATATATGCTTG	Rcbtb2_6
ID_1483	AAATCATCCTGTGTTAGCCA	Rdh5_1
ID_1484	AAGATGAAAGCATCACTGGC	Rdh5_2
ID_1485	AAGTGGGTGAAGACACGTGT	Rdh5_3
ID_1486	ATGGAGACTTGTACTCCGAA	Rdh5_4
ID_1487	GCACTGCAACTTGACCAGAA	Rdh5_5
ID_1488	TGATATCCAGTAGTGTTGTG	Rdh5_6
ID_1489	ACAGTTTGCACAAATGAAAG	Rhot1_1
ID_1490	AGCGCTGAGGTACATACAGG	Rhot1_2
ID_1491	ATATCTGATCAGGATAACGA	Rhot1_3
ID_1492	GAATAATCGACAATGTGTGT	Rhot1_4
ID_1493	TATACTGGTTCATAATTGGA	Rhot1_5
ID_1494	TCTGTTCTTTCATTTATGAG	Rhot1_6
ID_1495	AAAGCCGATTCTTCAATGTG	Ribc1_1
ID_1496	AATCCTGTCGAGCAGCTATG	Ribc1_2
ID_1497	CTGCTGCATTCTCACGTGTG	Ribc1_3
ID_1498	GGAGGAACGAAAGTTTCGGG	Ribc1_4
ID_1499	TCGGGTCCCTTATTATGAGA	Ribc1_5
ID_1500	TGTCAGCAGCTAGGCGCAGT	Ribc1_6
ID_1501	AGACCTCTACCTAACAACTC	Rlim_1
ID_1502	ATGAGAGACAACAATTTGCT	Rlim_2
ID_1503	CAGAGCCCCGATGAAAATAG	Rlim_3
ID_1504	GTTACTTATGAAAGTGAACG	Rlim_4
ID_1505	TCCAAGGTCGGAGCTCTTCG	Rlim_5
ID_1506	TTCTACACTAAGACGCCTAG	Rlim_6
ID_1507	CCATTCTGCTGTGTTAATTG	Rnasek_1
ID_1508	CGCCTGGGGAGTGATCATGT	Rnasek_2
ID_1509	GCTGAGGACGATGCCACAGG	Rnasek_3
ID_1510	TACAGGTTGTATATGTTCTG	Rnasek_4
ID_1511	TCAAAATCTTTCTCTGTGAA	Rnasek_5
ID_1512	TGTAGCTGACTTGCTCGTAC	Rnasek_6
ID_1513	AACATGACGTCACATGGGCC	Rnf114_1
ID_1514	AGGATGCATCCCTTCAGCCG	Rnf114_2
ID_1515	CAAATACCAGAATTACATCA	Rnf114_3
ID_1516	GCCACTCACACGTGTCCGCA	Rnf114_4
ID_1517	GCCGAAGAAACCTGTCTGTG	Rnf114_5
ID_1518	GGACACGTAAAGCGGCTGAG	Rnf114_6
ID_1519	ACTTGGTTCTCATCTAGATG	Rnf213_1
ID_1520	AGGCACTGGTAGCTTGTACG	Rnf213_2
ID_1521	AGTGACGGGAGACAATAGCG	Rnf213_3
ID_1522	GATCCTGCCAAGATGAACCG	Rnf213_4
ID_1523	GATCTTGTGTGATCGGACAG	Rnf213_5
ID_1524	GTCTACAGCATACTGACGAG	Rnf213_6
ID_1525	ATCTCCATCCGTAACCCTCG	Rnf25_1
ID_1526	CATGCTCTATGAACTCATTG	Rnf25_2
ID_1527	CGAGGCAAGATCATACACAA	Rnf25_3
ID_1528	CTGCGAATCTTGGACCTCTG	Rnf25_4
ID_1529	GAGACATCTACAGCTGACTC	Rnf25_5
ID_1530	GGAACAAGAGCTGACTACAC	Rnf25_6
ID_1531	CAACTACATCTTGGTCACTG	Rom1_1
ID_1532	CGTTTGGCCTGACAGCGTCC	Rom1_2
ID_1533	GAAGGTGCCCGCTACAAAGG	Rom1_3
ID_1534	GCTGTGCCAACCGCTAGCAG	Rom1_4
ID_1535	GTTGTAATCCCCACTCACCC	Rom1_5
ID_1536	TTGCCAGTAAGTCTCAACCA	Rom1_6
ID_1537	AAACTCCACCACATACTGAA	Rorc_1
ID_1538	AGAGGCATATGGTACCTCTG	Rorc_2
ID_1539	CGCCTCACCTGACCTACCCG	Rorc_3
ID_1540	CTCCTCCCGTGAAAAGAGGT	Rorc_4
ID_1541	CTTGAGTATAGTCCAGAACG	Rorc_5
ID_1542	GTCATCTGGGATCCACTACG	Rorc_6
ID_1543	AATAATCAGAAACATCAGAA	Rp1_1
ID_1544	TAAGGCCAAGTAATTCTCAG	Rp1_2
ID_1545	TCAGACTGTCCTGATAAAGG	Rp1_3
ID_1546	TCAGCAGGGCAGTTTGACAG	Rp1_4
ID_1547	TGTGAGTCAGCGCTCCACAG	Rp1_5
ID_1548	TTGACGGTAAAGCATTGTTG	Rp1_6
ID_1549	GGAGAGCCCTTCCGACAGCG	RPS6KA3_1
ID_1550	ATCACACATCATGTGAAGGA	RPS6KA3_2
ID_1551	TATGGATGAACCTATGGGAG	RPS6KA3_3
ID_1552	TGGCGCAGCTGGCGGACCCG	RPS6KA3_4
ID_1553	TTTAAAAGTTCAAACTGGGA	RPS6KA3_5
ID_1554	TGCAATCACACATCATGTGA	RPS6KA3_6
ID_1555	ACTGTCCGGGGTGTGACCAA	Rreb1_1
ID_1556	AGGAGACACACTCAGCACGG	Rreb1_2
ID_1557	CAGCACAACACAGACACGGG	Rreb1_3
ID_1558	CCCTACTCTGCTGAAAACGA	Rreb1_4
ID_1559	GCGGATGTGACGGATCAGGG	Rreb1_5
ID_1560	GGTGTGAGACAAACCTACGG	Rreb1_6
ID_1561	CCTCCAAGCTGTTTACAACG	RRP1B_1
ID_1562	GCCGCAGCTTCCTCACGGCG	RRP1B_2
ID_1563	CCGAGTTCCAGTTCGCCCAG	RRP1B_3
ID_1564	GCGTCCGCGACCGCGCCGTG	RRP1B_4
ID_1565	CCACGTTGTAAACAGCTTGG	RRP1B_5
ID_1566	ACCATGAATCGAGAGTGGCA	RRP1B_6
ID_1567	ATGATCTCTGTGGAGAACTT	Rtp4_1
ID_1568	CAAGATCATCACCTGAGCAG	Rtp4_2
ID_1569	CAATGTTCTTATCCAAATGC	Rtp4_3
ID_1570	CCACGACACACGCAATTGTG	Rtp4_4
ID_1571	CCGGACACTTTGAAATCGCA	Rtp4_5
ID_1572	TGCAGAGATACTATGGACAC	Rtp4_6
ID_1573	ACCTGTTCCCCCAAACACGA	Samd14_1
ID_1574	AGACTGCGCCTCAAGCCCGG	Samd14_2
ID_1575	CAGCGGGCTACCGCAGCCGT	Samd14_3
ID_1576	CTTCTTGTCCAAGCCGATGG	Samd14_4
ID_1577	GGCCAGGCCCTCATGCGAGG	Samd14_5
ID_1578	GTAACGACGCACGAAGCTGG	Samd14_6
ID_1579	ACTCACCCAAATCCGCGCTG	Sapcd2_1
ID_1580	ATCCTGGACGACCGGCAACG	Sapcd2_2
ID_1581	GACGCACGCGAGCTGCCGTG	Sapcd2_3
ID_1582	GGAGTTAGACCAGGAACAGG	Sapcd2_4
ID_1583	TCGCTGCTGAAAGCCGACGG	Sapcd2_5
ID_1584	TGAGCTGTTATGTGTCCCGG	Sapcd2_6
ID_1585	AAGAATATGAACTCTCAAGT	Sbf2_1
ID_1586	ATTTGCGATGAGACTTTCCA	Sbf2_2
ID_1587	CAGGAAAAATGACAATTGGG	Sbf2_3
ID_1588	CGAGTCCTACTAGATCCTGA	Sbf2_4
ID_1589	GAACGAGCAGGTTAACCATG	Sbf2_5
ID_1590	GGCTGTATTCGCTATGCCGG	Sbf2_6
ID_1591	AGGCCGCATACTGATGAAAG	Scgn_1
ID_1592	CCACAAAAAGAACATTTCCG	Scgn_2
ID_1593	GATCTGGCAGCGCTTCGACA	Scgn_3
ID_1594	GATTTGGCGCAAATACGATG	Scgn_4
ID_1595	GCTGGCAAAATCTGGCACTG	Scgn_5
ID_1596	TGGATCTTAATGACTTGGCA	Scgn_6
ID_1597	ACGCATTTGCGAGGGCCGTG	Sergef_1
ID_1598	CACCTGTTAATGAGGCCGAG	Sergef_2
ID_1599	CCTGGTTGCTAAGACAGGTG	Sergef_3
ID_1600	CCTGTCGGATGGGACAACCA	Sergef_4
ID_1601	CCTTTGCTGTCAAAAACAGT	Sergef_5
ID_1602	TGAGTGACTTCTGTCAAGCT	Sergef_6
ID_1603	AAGTACAAAATGAAATAGAC	Set_1
ID_1604	ACATTTGTCAACCATCCACA	Set_2
ID_1605	CTCAAGTCAAACGCAAAATA	Set_3
ID_1606	CTGACCCACCACATACCTTG	Set_4
ID_1607	GAATTTCATCTGAACGAGAG	Set_5
ID_1608	TGGAGGAACTTACCTCCCTT	Set_6
ID_1609	AGGAGTACGACTCTGACGGG	Setd7_1
ID_1610	CACCCTGGAGGGATATTACG	Setd7_2
ID_1611	CGATTTATCAAAGTGGTACA	Setd7_3
ID_1612	CTTCATTGACTTCCCCGACG	Setd7_4
ID_1613	GACGATGACGGATTACCACA	Setd7_5
ID_1614	TTGACGGAGAGATGCTCGAA	Setd7_6
ID_1615	AGGGACAGACCAGACCAAAG	SH2D7_1
ID_1616	GGCCTGGTGTCTCAACAAGG	SH2D7_2
ID_1617	GAAGAGAGGGACTCCTCCGG	SH2D7_3
ID_1618	CCTGGGGCTTTGCAGGAAGG	SH2D7_4
ID_1619	CAGACCGGGAACTCATGTCT	SH2D7_5
ID_1620	TCACTTCATCCGAGACAGAC	SH2D7_6
ID_1621	GGCCACTACCGAGCGCACGG	SHCBP1L_1
ID_1622	CCAAGCCGAAACATGTGACG	SHCBP1L_2
ID_1623	ACGGGATACACCTCCAGGAG	SHCBP1L_3
ID_1624	ATACAGCGCGCCTCTCCTGG	SHCBP1L_4
ID_1625	CGAGCTGTCACTCCCGACCG	SHCBP1L_5
ID_1626	ACCTCGTCCACCAAGTCCCG	SHCBP1L_6
ID_1627	ACCATTTCGCCGCCATCAGG	She_1
ID_1628	ACCCTCCGAAGGCTCGTACG	She_2
ID_1629	GAGAGAGTGGGTGAGAACGA	She_3
ID_1630	GATAATGAGACAGCAAGACA	She_4
ID_1631	GGGAAGAGCGCCTACCCGGG	She_5
ID_1632	TTGATGGCCCGAGTGAACCA	She_6
ID_1633	AAAGGCAACAAAAATACTGA	Ska3_1
ID_1634	AATGGCAAAAGAATTATCAC	Ska3_2
ID_1635	ATCAGACAGCTCCTTCACAC	Ska3_3
ID_1636	CTACCAAGCGCGTGACAAGG	Ska3_4
ID_1637	GAGTCTGGACTTCTGAATGA	Ska3_5
ID_1638	TCCATCCTTAGAGCACACCG	Ska3_6
ID_1639	AACCTGATAGATACGTTTGT	Skap2_1
ID_1640	ATCATCCTCAGGAATAACGT	Skap2_2
ID_1641	ATCTTTATCGTAGCGCTCTG	Skap2_3
ID_1642	CAGCCTTTATGACAAAAGGA	Skap2_4
ID_1643	GGTTTGAATGGCAGAAACGG	Skap2_5
ID_1644	TTTGTGGCAGACACACTGAA	Skap2_6
ID_1645	AATCAATCTGACATGTTCCA	Slamf7_1
ID_1646	ACTGTAAATCTCTGCACGGT	Slamf7_2
ID_1647	AGACCAGGCCTTAACATGCA	Slamf7_3
ID_1648	CTTTCACAGAGCATTTGTCA	Slamf7_4
ID_1649	GGGGACAATCAGTTTCATGA	Slamf7_5
ID_1650	TGAATGTCACAGATCCATCA	Slamf7_6
ID_1651	CGTGGGGCAGAGAACCAGCG	SLC25A15_1
ID_1652	CCTGTGCCATTGATGCTGAG	SLC25A15_2
ID_1653	GGAGACATCAGGAAAGATAG	SLC25A15_3
ID_1654	CTAGATTTGATACAATCCAC	SLC25A15_4
ID_1655	CCGGATACACAGCAAGCCAC	SLC25A15_5
ID_1656	ACTTTACTTCGAGAAGTACC	SLC25A15_6
ID_1657	GTGTGGGTAAGCGATGCAGG	SLC25A33_1
ID_1658	CATGAGTCCAAAGAAGCCAG	SLC25A33_2
ID_1659	GGCTACCTCGCCTTCTACCG	SLC25A33_3
ID_1660	TGTACTTGCTGCCTTCCTCG	SLC25A33_4
ID_1661	CAGGTACACGATGAACTCGT	SLC25A33_5
ID_1662	CTATTTGGATGGTTAAAACG	SLC25A33_6
ID_1663	GGGATTGCAGAGTATTACCG	SLC25A51_1
ID_1664	GGGTTCCGCAACTTGTACCG	SLC25A51_2
ID_1665	TTACTTGTGTGGCTACTGCG	SLC25A51_3
ID_1666	GAAGCTTAAGAAGCCCAGCA	SLC25A51_4
ID_1667	GATGCAGAAGACGACCACGC	SLC25A51_5
ID_1668	CTGCGCGGCCTTCAACAACG	SLC25A51_6
ID_1669	CAGATAATTGGCTTCCACAT	SLC35F2_1
ID_1670	TTCTTCTCAAAATCTCCAGG	SLC35F2_2
ID_1671	TAATATGTCTGCACCAACCA	SLC35F2_3
ID_1672	CAGGAGAGAGCCATCAACAC	SLC35F2_4
ID_1673	GGCCGTGCCGCAAATACACA	SLC35F2_5
ID_1674	GGATCACTTTGTATCTTGCC	SLC35F2_6
ID_1675	CCCAGATAAAGGGTCTCCGG	SLC45A3_1
ID_1676	TAGGCTCAGCCAGTGACCAG	SLC45A3_2
ID_1677	CGTAGACAGAGAAGGCTTGG	SLC45A3_3
ID_1678	CAGCAGAAGGGGTGGCACAT	SLC45A3_4
ID_1679	CCTTCTGCTGGAAGTCGGGG	SLC45A3_5
ID_1680	TCTGCTGGAAGTCGGGGTGG	SLC45A3_6
ID_1681	ACGCTGCTATGAATCCCAGG	SLC9A2_1
ID_1682	GATGTTGTGTGTGAAACGGG	SLC9A2_2
ID_1683	GGAGCAGGGTGATGTCACTG	SLC9A2_3
ID_1684	CATGACAATGAATAAGTACG	SLC9A2_4
ID_1685	ACATCTGTCTTCATTGCCGG	SLC9A2_5
ID_1686	AAACACGTCTACGGTCTGGA	SLC9A2_6
ID_1687	CACAGGGAAGGTGACATAGG	Smim12_1
ID_1688	CCACCTGGAATGGTTCATCA	Smim12_2
ID_1689	GAGCATCCTGGAGCGCCGAG	Smim12_3
ID_1690	GCCCACAGCCCCGACCACAA	Smim12_4
ID_1691	GGGAAAGACTCCTCAGCCTG	Smim12_5
ID_1692	GGGGGCATAGGTTCGCACCA	Smim12_6
ID_1693	AAACAAGAAACTGACAGCGT	Sms_1
ID_1694	AAAGATGTACTGATTCTGGG	Sms_2
ID_1695	ACTTACTAACATCCCCGCTG	Sms_3
ID_1696	ATGGATGTAAGAAATACATG	Sms_4
ID_1697	CTTACACGAACAAGAATGGC	Sms_5
ID_1698	TTACCACCCATAGTTCGCGG	Sms_6
ID_1699	ACAGACCAAGGCTTCAACAC	Snx2_1
ID_1700	GATCTTCTCTGTCATCGTCT	Snx2_2
ID_1701	GATTCTAGGAGCAATGAGTG	Snx2_3
ID_1702	GCCGAGAGCAGTTAATACGC	Snx2_4
ID_1703	GGCATATAGAGTAACAACAA	Snx2_5
ID_1704	GTTTGTAGAAAAACGAAGAG	Snx2_6
ID_1705	ACCTTTGGGCCAAATTCCAA	Snx29_1
ID_1706	AGAGTACTTACGGACTGTCA	Snx29_2
ID_1707	CCAGTGTGCCCCCTTCCTAG	Snx29_3
ID_1708	GAGCCGAGGATTAGCACTCA	Snx29_4
ID_1709	GCAGGAGCGCCATGCCACAA	Snx29_5
ID_1710	TTGCTGAAGGAGTCCACACA	Snx29_6
ID_1711	CGTAAGGAGCTGGTCCCGAA	Sox13_1
ID_1712	CTGAGGAGGAGCTTTAGCGT	Sox13_2
ID_1713	CTGCAGTGGGTATTCCACTG	Sox13_3
ID_1714	CTTCAACCGCAACTTACAGG	Sox13_4
ID_1715	CTTCCGGAATGGGGTATTGG	Sox13_5
ID_1716	GCCTCGCCCCGCCAGCCATG	Sox13_6
ID_1717	CAAGGTGCGGACTCCCAGTG	Sox4_1
ID_1718	CCAAGCGGCTAGGCAAACGC	Sox4_2
ID_1719	CCACGCTAAGCTGGTCCCGG	Sox4_3
ID_1720	CGCGTCGACGGGCGGCAAGG	Sox4_4
ID_1721	GAAGGTGAAGTCGGGCAACG	Sox4_5
ID_1722	TGGTGTGGTCGCAGATCGAG	Sox4_6
ID_1723	AAGACTATACCTTGAATGCG	Spa17_1
ID_1724	AAGGTTCTCAAAATACGCTG	Spa17_2
ID_1725	ACCCACTACCGAATTCCACA	Spa17_3
ID_1726	CAAGAATTAGCTAAGTCATC	Spa17_4
ID_1727	CTTTGATCCAGCAGAATGGG	Spa17_5
ID_1728	TCTTCTTGAAGGGCTGACAC	Spa17_6
ID_1729	ACATCTATGCAGGAATTCAG	Spag5_1
ID_1730	CATCAAGTCTAGTGGAGATG	Spag5_2
ID_1731	CCCACAGAACACGTGGCGAG	Spag5_3
ID_1732	GAGTTGGATCGGATTCACGC	Spag5_4
ID_1733	TCCCTAACACACGTGCAAGA	Spag5_5
ID_1734	TGTCACTGGGTCCTAACGGA	Spag5_6
ID_1735	CCAGGAGAGGGATGTAGATG	Spc24_1
ID_1736	GAAAGAATGTACGCGCCAGG	Spc24_2
ID_1737	GCAGGAGCTCAGGGAGATGG	Spc24_3
ID_1738	GCTGGGGGCCAACCGCGCCG	Spc24_4
ID_1739	GGCGCCTACCGGCAGCTTCG	Spc24_5
ID_1740	TCGTAGCCTAGCCTGCACAC	Spc24_6
ID_1741	AAGGTGTCCAGAGTTCCACA	Sphkap_1
ID_1742	AGAATTCAGATTGCAACCTG	Sphkap_2
ID_1743	CCACCATGGAAAACTCTGTG	Sphkap_3
ID_1744	GGAAGGATGGGATTACCACA	Sphkap_4
ID_1745	GTAGCTCGTTCCATGAACGA	Sphkap_5
ID_1746	TGCTCACTGAGTACACTACA	Sphkap_6
ID_1747	AATAAATGATTTAGACCCTG	Spopl_1
ID_1748	AGAAGATTTAGGTAATCTCT	Spopl_2
ID_1749	AGAGCATATCGATTTGTACA	Spopl_3
ID_1750	AGTCAGCTGCCCAAAAAGTG	Spopl_4
ID_1751	CAAGCTTACGTTATTCTGTG	Spopl_5
ID_1752	TGCCTGAGGGTAAACCCAAA	Spopl_6
ID_1753	AATCCCACATGCTGTCCACA	Stag2_1
ID_1754	ACTCTTCGTTACATAATGCA	Stag2_2
ID_1755	ATTTCGACATACAAGCACCC	Stag2_3
ID_1756	CTTACTTTAGCTAATAACTG	Stag2_4
ID_1757	GTGCTCATGATCTTTCAAAG	Stag2_5
ID_1758	TTTCCTTCCATTCTAGTCGG	Stag2_6
ID_1759	AGGGCCGGAGAAGTGTACTG	Strc_1
ID_1760	CTAGGCTACGAAGCACATGT	Strc_2
ID_1761	CTCACATCAGCCCTCGACAG	Strc_3
ID_1762	GCTTTACCAAAGGACGACTG	Strc_4
ID_1763	GGCCAATGCAGAATTAGTCG	Strc_5
ID_1764	TGTTATTAGAGGGTACACGC	Strc_6
ID_1765	AGAAATCTATATATCTGTGT	Suz12_1
ID_1766	AGGAGCTGTAGACTTATCGT	Suz12_2
ID_1767	AGTCCCTACTGGTAAAAAGC	Suz12_3
ID_1768	CTGTTTAGAGTAACTCGTCC	Suz12_4
ID_1769	GCTTCGGGCGGCAAATCCGG	Suz12_5
ID_1770	GGCAGTTCAGAGTGCACCAC	Suz12_6
ID_1771	AGCCTCTTTCTCACGCAAGT	Sybu_1
ID_1772	AGTGTCCCCAAATGCCCTAG	Sybu_2
ID_1773	CTGAGCGCCGACTCCATGAG	Sybu_3
ID_1774	GGCACACAATAGTTCCCTGA	Sybu_4
ID_1775	GTGATTGTAGTCCAGTCATG	Sybu_5
ID_1776	TGGGGCCGCAGAATCAACCG	Sybu_6
ID_1777	AAGGTCAGTGTGCGAACAGG	Tbx15_1
ID_1778	ACAGACGACCCGGCGACACA	Tbx15_2
ID_1779	GCCCACATTGAAAGTATTCG	Tbx15_3
ID_1780	GCTATATAGTATTGCTGATG	Tbx15_4
ID_1781	GTAAACCCTTGGAGGCACAG	Tbx15_5
ID_1782	TTGCGGATCACGTGGACTCG	Tbx15_6
ID_1783	AGATGAAGAAAAGTCAGACG	Tceal3_1
ID_1784	AGGCAAAGCCAGATGAGCAA	Tceal3_2
ID_1785	CCAGGCAAAGTCAGCCAGCG	Tceal3_3
ID_1786	GAAGGCAAGCTGGAAAAGGA	Tceal3_4
ID_1787	GCAAAGCCAGCACCACGCCA	Tceal3_5
ID_1788	TTCTCCCAAGAACTCCCAGG	Tceal3_6
ID_1789	AAACGAAGGCAAGCTGGAAA	Tceal6_1
ID_1790	AGATGAAGAAAAGTCAGATG	Tceal6_2
ID_1791	AGGCAAAGCCAGATGAGCAG	Tceal6_3
ID_1792	CAAAACGAAAAACAGATAGG	Tceal6_4
ID_1793	CAGGGAAAGTCTGACGGGGA	Tceal6_5
ID_1794	GGGGCACATAATCTTCAGCA	Tceal6_6
ID_1795	ACATCGACCTCCACACAGCT	Tef_1
ID_1796	AGGCAAAGAATGCTCCAGCA	Tef_2
ID_1797	GGAAGGACTCGCCATCGTAG	Tef_3
ID_1798	GGTCCTCTCTAGTGTACCAG	Tef_4
ID_1799	GTGCTGGACACGGTTTCCGA	Tef_5
ID_1800	TGTTTGCAGATAAGGAAAAG	Tef_6
ID_1801	AACATGTTGCAAGAGATCAG	Tex38_1
ID_1802	AGAAGAACGTGCCCAGCAGT	Tex38_2
ID_1803	AGTTGGATCTCTCTGAAGGC	Tex38_3
ID_1804	ATGAATGTAGCCATTAACAC	Tex38_4
ID_1805	TGCTGTCACCAAGACCGAGC	Tex38_5
ID_1806	TGTTGTACTGGATAAACAAG	Tex38_6
ID_1807	AAGCAATCTGCACTTGCACG	Tex45_1
ID_1808	CACATCCACCAGGTGAACGT	Tex45_2
ID_1809	GCATTGAATCCCGGTCAAAG	Tex45_3
ID_1810	GGGGTGATGGCATCATAGGG	Tex45_4
ID_1811	TCTTGCGACTGTAACGTGGG	Tex45_5
ID_1812	TGTGTAGGTCTGCTTCACGA	Tex45_6
ID_1813	ACGACATGGATGGAGATGGT	Thbs4_1
ID_1814	AGTTGTTGAACACCACCAGA	Thbs4_2
ID_1815	CCTGTCCAGTAGGTTTCACA	Thbs4_3
ID_1816	GATGAGATAGACTTCGTGCA	Thbs4_4
ID_1817	GGTACACTGGTGATCAGACG	Thbs4_5
ID_1818	TGTCCGATGTACGGACACCA	Thbs4_6
ID_1819	AAGACATGACTTAAATGGTG	Thnsl2_1
ID_1820	AGGTTACCCCCAGCTCCCGT	Thnsl2_2
ID_1821	CAGCGTGCTCCAGTGACGCA	Thnsl2_3
ID_1822	CATACTGGAGTTGTGGCATG	Thnsl2_4
ID_1823	GAAGCATGTCACCATTGTTG	Thnsl2_5
ID_1824	TGAGCTTGACGAACCCATCA	Thnsl2_6
ID_1825	AGCAGGGGCCTATGTCCATG	Tmbim6_1
ID_1826	AGGTTAAAACACTTACATGT	Tmbim6_2
ID_1827	ATAGACAACACAGTTACCTG	Tmbim6_3
ID_1828	GAGACCGAGCAAAAGAGACT	Tmbim6_4
ID_1829	GCCGGGCATACAGGGCGCTC	Tmbim6_5
ID_1830	TGCCATCAGCCAAATCATCA	Tmbim6_6
ID_1831	ACAGATGCCTAAACGCAGAG	Tmem135_1
ID_1832	GCAGAAGAAAGTAATGTACA	Tmem135_2
ID_1833	TCCATTTCTTAACGTCGTGA	Tmem135_3
ID_1834	TCCTTCCTGCAGATCACTTG	Tmem135_4
ID_1835	TCTGATTTCAGATGCAAGCA	Tmem135_5
ID_1836	TCTGGTGAGTAAGAGTGCGT	Tmem135_6
ID_1837	CAGTGGCACTTCTATCCGTG	Tmem25_1
ID_1838	GATACTTACATTGCACATTG	Tmem25_2
ID_1839	GCAAATTGATGGTCAGACCT	Tmem25_3
ID_1840	GGGAGCAGTTAAGCTCATGT	Tmem25_4
ID_1841	TCCAGGTACCAGGCTAATCG	Tmem25_5
ID_1842	TGGATGCTCAGAACTATCCC	Tmem25_6
ID_1843	ACCAGGAACCAGGTTCCACA	Tmem51_1
ID_1844	ACGGGCTACCCGGAAACCAG	Tmem51_2
ID_1845	CCTCCTATGAGTCGCTAACG	Tmem51_3
ID_1846	CGGCTCACACTACGCACTGA	Tmem51_4
ID_1847	GCTCGGTACGTAGTACCGTG	Tmem51_5
ID_1848	TGAGCATCCGGGACAAAAGG	Tmem51_6
ID_1849	AACCATGCACCGATACACGC	Tnfaip3_1
ID_1850	AATTGTACTGAAGTCCACTT	Tnfaip3_2
ID_1851	ACTGACAAGCTGCATGCATG	Tnfaip3_3
ID_1852	AGCCCCGAGGAAACCGCTGG	Tnfaip3_4
ID_1853	ATATCCATGAGTGATAGCTG	Tnfaip3_5
ID_1854	CCCCGGTCTCTGTTAACAAG	Tnfaip3_6
ID_1855	TGTGGACAATACCAGCAGTG	TNFAIP8L1_1
ID_1856	TGAACTGTACCAGGCCACGA	TNFAIP8L1_2
ID_1857	CCTCGTCCAACATCCTCCCG	TNFAIP8L1_3
ID_1858	AGTGAAGAACCTGGTGAAGG	TNFAIP8L1_4
ID_1859	CCTGCACTCCAGCAGCCCAG	TNFAIP8L1_5
ID_1860	CTCTGCTGGGCTGTACAGCG	TNFAIP8L1_6
ID_1861	GAACTGCAAGCCTTGCAGAG	TNFRSF10B_1
ID_1862	TAGTCAATACCCTCTCTGCA	TNFRSF10B_2
ID_1863	ACGGTGTGTCGATGCAAACC	TNFRSF10B_3
ID_1864	AATCCAGAGAATGGTTGGAA	TNFRSF10B_4
ID_1865	TATTTGTGGTTATGTTGCAT	TNFRSF10B_5
ID_1866	TCTTTATCTTCAAAGGTGCC	TNFRSF10B_6
ID_1867	ACTCCCAGATCACATTCCGA	Tnfsf15_1
ID_1868	AGGCTGTAGACACAGGCCAG	Tnfsf15_2
ID_1869	CTACACTGGGAACATGACCT	Tnfsf15_3
ID_1870	GAAGTACATCAACAAATCCC	Tnfsf15_4
ID_1871	GGAGGGTGCTAAGTCCTGCG	Tnfsf15_5
ID_1872	GTTACAGACTCACCTCCCAG	Tnfsf15_6
ID_1873	AGGAGAAGCGCCGTGCAGAG	Tnnt3_1
ID_1874	CCAGAAGAAGCGTCAAAACA	Tnnt3_2
ID_1875	CCCCAGGCTGACCAGAAGAG	Tnnt3_3
ID_1876	CTGCTCCTAAGATCCCGGAA	Tnnt3_4
ID_1877	CTTTCTTTCTAGCTTCAAAG	Tnnt3_5
ID_1878	GGAACGCCAGAACAGATTGG	Tnnt3_6
ID_1879	TGTAGGGATGAACTGCAGGG	TOP2B_1
ID_1880	GCGCCCCGTCAGAGCCCGCG	TOP2B_2
ID_1881	CATGGCCAAGTCCAGCCTCG	TOP2B_3
ID_1882	ATCAATAGAAACCTTAATAC	TOP2B_4
ID_1883	TCAAAGATCTTGTATAAGCC	TOP2B_5
ID_1884	CAAGAACATGACCTGTATTA	TOP2B_6
ID_1885	GATCGACTTCATGCTTAACG	TOR1AIP1_1
ID_1886	TTGACCGAGCTGTACGAATG	TOR1AIP1_2
ID_1887	CTTCTGTCAAGATAAAGTGG	TOR1AIP1_3
ID_1888	GGCACGGACACTACGGAAGG	TOR1AIP1_4
ID_1889	AGGATGTCAGGAAAACCCTC	TOR1AIP1_5
ID_1890	TACTCCTCATTCGTACAGCT	TOR1AIP1_6
ID_1891	AACAAGTTTCTTCGACAGAG	Tpx2_1
ID_1892	CCTCAGATGGTATCTATTGG	Tpx2_2
ID_1893	CGAACGCTCACTTACAGGCG	Tpx2_3
ID_1894	GCTTGAGAAACTGCAACAGT	Tpx2_4
ID_1895	TCAAGAAGCTCGCGCTCGCA	Tpx2_5
ID_1896	TCATTTCAACAGAGGCAACA	Tpx2_6
ID_1897	ACCACCGTACATGTCTAGCG	Trappc1_1
ID_1898	CATTACTACGAGACTCCCAC	Trappc1_2
ID_1899	CGTAGTAATGGAGTTTGTAA	Trappc1_3
ID_1900	CTTGCTGACAAACGAACGAA	Trappc1_4
ID_1901	GGCACCGCAAGAAGCAAGCA	Trappc1_5
ID_1902	TGGTGTAGAACATCTCGGAT	Trappc1_6
ID_1903	ACAGGCCTGGCATAAGTCGT	Trim56_1
ID_1904	ACCCAAGCTGAGCACTCGAC	Trim56_2
ID_1905	ATGATGGGGTCTTCATCGAA	Trim56_3
ID_1906	GAACGCACTGCTTCCGCTAG	Trim56_4
ID_1907	GGAGCCTAAACAATCCCCGA	Trim56_5
ID_1908	TGTCTGGCACAACTGGACAT	Trim56_6
ID_1909	AAATCAACCACCTTAAAGCA	Trip11_1
ID_1910	AACATCCTGTGAGTAGGACG	Trip11_2
ID_1911	ACACATCAGACAAAATGAAG	Trip11_3
ID_1912	GGTTAACAGTAACCAGTTTG	Trip11_4
ID_1913	TACTGATCATAAACGAACCA	Trip11_5
ID_1914	TTATTGAGTCAAGAAAAGGT	Trip11_6
ID_1915	AAATGATCGTTTCAACTACG	Ttbk2_1
ID_1916	GGACACGAATTGGTGAACCA	Ttbk2_2
ID_1917	GGACATACCCGATAGCAGCA	Ttbk2_3
ID_1918	GGAGAGTACAGTTCTACAGT	Ttbk2_4
ID_1919	TGGGTCACGACGGGGACACA	Ttbk2_5
ID_1920	TTTATTGTAGCCTCGTGCTG	Ttbk2_6
ID_1921	AGAGCAAGCATACACAGATG	TTC21B_1
ID_1922	AACTTACCCCAAAATCAGAA	TTC21B_2
ID_1923	TTGGAATCCTATTGAAGCCG	TTC21B_3
ID_1924	TCGGCTTCAATAGGATTCCA	TTC21B_4
ID_1925	TGGCAGAGGAATTACTAAAG	TTC21B_5
ID_1926	CCTTCAACTATGAGATGGCA	TTC21B_6
ID_1927	ACTCCATGCTTGTGACACAA	Uba7_1
ID_1928	CAGCAATTTGCCCATCGTAT	Uba7_2
ID_1929	CAGTGTCTCTGTCCTATCCG	Uba7_3
ID_1930	CCCATGGCAGCCATTATGGG	Uba7_4
ID_1931	GTATTGGCTTACTCTGCACA	Uba7_5
ID_1932	GTCATCGTAGATATCCTCTG	Uba7_6
ID_1933	GCTGCTACTGCGAAGACAGC	UBE2G1_1
ID_1934	TCCCAAAAGATTATCCCCTC	UBE2G1_2
ID_1935	ACGACAATGATCTCTATCGT	UBE2G1_3
ID_1936	TATCTGGAGGACCAATAATA	UBE2G1_4
ID_1937	TGAAATTCATTACAGAGATT	UBE2G1_5
ID_1938	CGTTGGGAAGTCCTTATTAT	UBE2G1_6
ID_1939	CTACCACCCCAACGTCAGGG	UBE2L6_1
ID_1940	CTTGGTGGTGAATCTCAAAG	UBE2L6_2
ID_1941	GGAGCTGGAGAGTCTTTCGA	UBE2L6_3
ID_1942	GATGATGGCCAGCAAGCGAG	UBE2L6_4
ID_1943	TGGCATCGTCACTAGACAGT	UBE2L6_5
ID_1944	CGTCACTAGACAGTTGGCGA	UBE2L6_6
ID_1945	ACTGGAGTGCGTTAAGAGTG	Ubr1_1
ID_1946	AGCGATACATACCCCCTAAG	Ubr1_2
ID_1947	GCTTACCCACAATATAGATG	Ubr1_3
ID_1948	TGGACATGGAGTCTAATCTG	Ubr1_4
ID_1949	TTAGGAAGATCTCTTACTGG	Ubr1_5
ID_1950	TTTCTGGTGAGCCATAACCA	Ubr1_6
ID_1951	TGTAAGTCCCGCGCACTTGG	UBXN2B_1
ID_1952	GATCCACACCTGCAACCTGT	UBXN2B_2
ID_1953	AGGTGTGGATCTGTCAGGCT	UBXN2B_3
ID_1954	GTTGCAGGTGTGGATCTGTC	UBXN2B_4
ID_1955	ATACTCTGATCGCTTGTAGA	UBXN2B_5
ID_1956	ACGAAGCCACAAGATCTTCA	UBXN2B_6
ID_1957	AATTTGTGAAAACTGCAGAC	Ubxn4_1
ID_1958	ACATACATCAGGTTCAAATG	Ubxn4_2
ID_1959	AGTCTACAGCACGAGACAGA	Ubxn4_3
ID_1960	GTCTTCGTGGTGTTCGTGGC	Ubxn4_4
ID_1961	TCCCTTTGGAAGTAATAGCG	Ubxn4_5
ID_1962	TTCAAACCAGAGACCAGCCG	Ubxn4_6
ID_1963	AAGCGGATGACAAGACTGTG	Uhrf1_1
ID_1964	CAGTGCCGTTAAGACCTCGG	Uhrf1_2
ID_1965	CTGGACTCTGAAGCGCCACA	Uhrf1_3
ID_1966	GCAGCTGGATTGTGTCATTG	Uhrf1_4
ID_1967	GGTCATGGCCAACTATAACG	Uhrf1_5
ID_1968	TGATTGAGCTCCCTAAAGAG	Uhrf1_6
ID_1969	ACAAGAAAGTAACATATTAG	Usp34_1
ID_1970	AGTCTCACAGTTATAGAACG	Usp34_2
ID_1971	GTATTGAAACTCAGAATACG	Usp34_3
ID_1972	TCATATACCACGATTAACAG	Usp34_4
ID_1973	TGCCCAGTCTAAAGGACCGA	Usp34_5
ID_1974	TTAAGCATGCTTACCCATCG	Usp34_6
ID_1975	AGAGTGTACAGTGATCGGAG	Utrn_1
ID_1976	AGTGACTCAGCTCTTCGTAG	Utrn_2
ID_1977	CAGCCTGGTAATGATGTCGA	Utrn_3
ID_1978	CAGCTACCAGATAGCGCTAG	Utrn_4
ID_1979	CGGAGGCACTCACAGCACAT	Utrn_5
ID_1980	TAAGGAATGTAAACACAACA	Utrn_6
ID_1981	AATCTTCGAAGTCAAAGACA	Vash2_1
ID_1982	ACTTTCACCATGTCGTGCTG	Vash2_2
ID_1983	CCCGATCGATAGCCACACCT	Vash2_3
ID_1984	GCCCATTGGTGAGATAGCTG	Vash2_4
ID_1985	GTGAGCCTCGCCACCAGCGG	Vash2_5
ID_1986	TGTGCCACTTACCCGCTCAG	Vash2_6
ID_1987	CAAGTACTACCGCACCCTGG	Vav2_1
ID_1988	CTTAAGGTCGATGGAACCGG	Vav2_2
ID_1989	GTGTACCAGATGTGGCGTCG	Vav2_3
ID_1990	TAGAAGCCATAGGACCACTG	Vav2_4
ID_1991	TGATGTCCGAGACTTCGGGA	Vav2_5
ID_1992	TGGGAGGCCAAAGATTGACG	Vav2_6
ID_1993	AGACATCAGCTCATCTACGC	Vegfc_1
ID_1994	CATGTCCAACAAACTATGTG	Vegfc_2
ID_1995	CCACCCTCAATACCAGGACA	Vegfc_3
ID_1996	CTGTAGACGGACACACATGG	Vegfc_4
ID_1997	GAATACCTACCGTCTTGCTG	Vegfc_5
ID_1998	GACTCAATGCATGCCACGTG	Vegfc_6
ID_1999	CAGGTATAATCCTTCTAGCG	VPS13C_1
[truncated: 209 more rows]
